# Supplementary material for: Combined morphological and multi-omics analyses to reveal the developmental mechanism of Zanthoxylum bungeanum prickles
Source: Front Plant Sci. 2022 Aug 22;13:950084. doi: 10.3389/fpls.2022.950084 (PMC9441855; doi:10.3389/fpls.2022.950084)
Supplement: Supplementary file 1 [file Data_Sheet_1.xlsx]

## Sheet: Table S1-FTIR samples
Tissues	Treatments	Bark / Stalk / Prickles
Young stems	Wild Prickly Z. bungeanum (PZB)	Prickles
		Bark
		Stalk
	Wild Smooth Z. bungeanum (SZB)	Bark
		Stalk
	Grafted Smooth Z. bungeanum (GSZB)	Bark
		Stalk
Old stems	Wild Prickly Z. bungeanum (PZB)	Prickles
		Bark
		Stalk
	Wild Smooth Z. bungeanum (SZB)	Bark
		Stalk
	Grafted Smooth Z. bungeanum (GSZB)	Bark
		Stalk

## Sheet: Table S2-primer sequences
Gene ID	Primes	Sequences (5’→3’)
Zb19224c0g1	Zb19224c0g1-F	CGGACGGACGATGACGATAT
	Zb19224c0g1-R	CCTGCACAAGACATAAGTAACACAA
Zb22746c0g1	Zb22746c0g1-F	CCAAGAACGAACGCTTCACAT
	Zb22746c0g1-R	CGCACTTAGAGAACCAGTCAAC
Zb24284c0g1	Zb24284c0g1-F	TCCATATCTTCATAAGCAACGAGGT
	Zb24284c0g1-R	GCCAACGCATCAGTCTTCATAA
Zb25842c0g1	Zb25842c0g1-F	TAGCAATGAATGGAGCCTTGGA
	Zb25842c0g1-R	ACAGATTCTTAGTGGACGACATACC
Zb29257c3g1	Zb29257c3g1-F	GAACTCGTTGCCTCTTCTCAG
	Zb29257c3g1-R	GCACTTCAAACACTTCCTCTTCA
Zb33022c0g3	Zb33022c0g3-F	GGAATGGCAGTGATGTTAGATGTC
	Zb33022c0g3-R	CCAGATCCGAGTTGAAGTCATAGT
Zb34107c1g2	Zb34107c1g2-F	AGCAGAAGCAGACACTTGATTATG
	Zb34107c1g2-R	TGGTATCATTGGTGGCATTGG
Zb35178c1g1	Zb35178c1g1-F	TAGCAGCCGCACTGAAGG
	Zb35178c1g1-R	GTTACAAGCAGACCTCCAGAGAA
Zb36195c1g2	Zb36195c1g2-F	TCCCTTGATGGATTGGAAACTC
	Zb36195c1g2-R	AGTGACTTGCCTGCTTGTAG
Zb37503c1g1	Zb37503c1g1-F	GGTGGGTTTGCTGAATGTTGAT
	Zb37503c1g1-R	TTGCTGTGTTGCTTGCTTGT
Zb37605c1g1	Zb37605c1g1-F	GCCTTAATCCTCTGAATCTCCTCTT
	Zb37605c1g1-R	TCAATGCGACCACCGAGTAA
Zb39213c0g1	Zb39213c0g1-F	TTCATCACAACAACAATGGAATCTG
	Zb39213c0g1-R	GAAGCCAGTGCCAGTGTATT
Zb40454c0g1	Zb40454c0g1-F	CAACCAACCAACCAACCAACT
	Zb40454c0g1-R	AAGAATCTAATTGCTGATGCCTTCC
Zb46574c4g1	Zb46574c4g1-F	ATCTCCTCCATCTTCTTGCTCTT
	Zb46574c4g1-R	CGACATATCTTGCTCATCATCTGAA
Zb51123c2g3	Zb51123c2g3-F	TGGCGGTCCGATGAACAA
	Zb51123c2g3-R	GCAAGGTTGGCTGAGAAGTG
HG002512.1	HG002512.1-F	GCAGAATCCCGTGAACCATC
	HG002512.1-R	GGTCGCCAGGGACTCAAA

## Sheet: Table S3-candidate genes
Gene ID	Gene name	Unigene	CDS	pep
TRINITY_DN19224_c0_g1	TRINITY_DN19224_c0_g1	GAGATTAAAAATCTCATCTTAAAGCTACAACCTGCATTGTTACCGCAGCTTAATCAAAGGCGAAATGTAAAGGTTTATACACAAAAGCTTTGCTAGTTAATTTTTCTTTTTATGTATTATCACAGGTTAATCTTGTGATGTGATATCATTAGCATCCGTGCAAGTCAAGTCATTGGTTTGAGCTTGCTGTAGATCTTTCTATGATGTGCTAGGGTTAGCTGTTTTTTGCTTAGTCAATTAAAATTTAACAGAGATAATAGCCTATAAATGAAATGAATTCACTTCTTACCAAGACTCATGCAAGTGTTTAACTTCATGACTTGCAAAACATTTTACATATCTCATTTCTGTCTTATAGGTCTATAACTTGAGTTATATGTGATTCGTTGATCCGCTCCA…	GTACCAGCATCAGAAGTTTTGATGGAAACATGCAATTACATCAAGAGGTTACAAAGCGAAGCCGACGATTTGGCCAAAAGAATATCTCAGCTGCTGGATTCAATGGACAACAATAATGGTGATAATATAAATGTAATGCTTATGAATTTACTGCAA	MPASEVLMETCNYIKRLQSEADDLAKRISQLLDSMDNNNGDNINVMLMNLLQ
TRINITY_DN22746_c0_g1	TRINITY_DN22746_c0_g1	TTCCATTTTATTAAACATTGATCACTAGTCACTTTTCGCACACCATGCAATATGTTCAAATAGAACAAAGGGTGCTTATCAAGATATAAGTGGGGAAATAACTTTAGTGAAAAGTCTGCGTAATTGCTTCGATGCCTTCTCTTTATATTTCAAAGTGACAAAGAAGATAATTTTGTTGGATGTGAGTATGCAGAAGAGAGCAGCCAAATCCCACCATTTGGAATAATTCAGTTGAACCCCATAAAATTTCAGGAGAATTTCCTCTCCCTTAAGCTTTGGGTCACCAGGAACTTCAGGATCAAACTCGAGCCCTATCATGTCATTCTTGTATTGACCCTCTATTGCCCATGCAGCAAAACTGATGTAGGACATTGGATACCTCCAGAAGAACTTGGGAAG…	GAGGCAAATAATAATAGCTCAACATCTGCATATTTGGTGTGGGAAGAAGTTACTGTTGAAGCACAAAACTTAAGAAGAAAGAAGAAGTTGATTAATGGCCTAAGTGGTTATGCCGAGGCTGGTCGTATTATGGCAATTATGGGCCCTTCTGGCTCTGGAAAATCAACGTTGCTCGATGCTTTCGCTGGAAGGCTCTCTAAAAATATTGTCATGACTGGGAGTGTTCAACTCAACGGCAAGAAGGGAGGCATAGACTGCAGAGATGTTTGTTATGTCACTCAAGACGATTGTTTTTTGGGGACACTCTCAGTCAGAGAAACCCTAACTTACTCAGCTCAGTTGAGGCTTCCTACTAAAATGACCAACTATGAGATAAATGACATAGTAGAAAAAACAATC…	MANNNSSTSAYLVWEEVTVEAQNLRRKKKLINGLSGYAEAGRIMAIMGPSGSGKSTLLDAFAGRLSKNIVMTGSVQLNGKKGGIDCRDVCYVTQDDCFLGTLSVRETLTYSAQLRLPTKMTNYEINDIVEKTIIKMGLQDCAETKIGNWHLRGISTGEKKRLSISIEILIQPTVLLLDEPTTGLDSASAFFVFQVLKCIALDGRIVVCSIHQPSSHLFDLFDDLLLLSNGETIYFGDAKVALKFFAEAGFPCPSRRNPSEHFLRCINSDFDKVAAISIKSQAQSAVPMSSDTKMNLSIEEIKAKLVEKYRNSEILVDIRKRAQELALREPVNKALSKSNTSWWKQLCILSNRSFLNMFRDMGYYWLRILFYILVSISVGIMYLNVGLSYTAVYGRPKCE…
TRINITY_DN24284_c0_g1	ZbIAA33	AAGAAGCCCAGATTAGACAATACAGCCAGCAAGCTATGCCCCTCTTGTTGGTCCCTTCCTCGAATCCCCCTTCACCGGCAGTATCCGGATTCTCTTAGCCACTCGTACAAAATCCCTATTTTCACATCCACACAACCCATCAAAATTAGTTAATTATTAACATAAATTAATACCCTGAACGAAAAAGATCAAAATTGATATGCAAATCTAGAAAAATAAAGGATGTTTTATTCATTTAAGGAAACAAAAGAAACTTTTCACATGCATGCAAAGATTAACAAGCCCTAGGAGGTAGCTTAGGCTTAGCTAGCTATATATCGACATTTCATGTTCTCACAACAGAAGTTTCGGTTCTTTCATTTAATTATTTTTGACTAATTGCATGCTTAGCAACTCAAT…	GAGTCTCAAAGACATGGATCTTTGAAAAGGAGATGGCAAGAGATAAGTGCAATAATGACTCCAAATATGAATAATAATACACCTACTGCAAGACAGCTTGTTTCTGAAAACCCTAATAGATTCCAAGCTTTTCCTGGCCTTGACGATGATGATCTAGTCTCTGCGGTTGTTCCTCCGGTGACTGTAGTCCTCGAGGGCCGTTCGATCTGCCAACGCATCAGTCTTCATAAGCATGCAAGCTACCAGAGCCTGGCCAAGGCCCTAAGGCAGATGTTCGTCGACGGCGATGATGCTGCAGCTGCAGTCAATAATTCAGAGCATGATCTTGATCTCTCTAATGCTATCCCCGGTCACCTCGTTGCTTATGAAGATATGGAAAATGATCTACTCCTCGCCGGT…	MSQRHGSLKRRWQEISAIMTPNMNNNTPTARQLVSENPNRFQAFPGLDDDDLVSAVVPPVTVVLEGRSICQRISLHKHASYQSLAKALRQMFVDGDDAAAAVNNSEHDLDLSNAIPGHLVAYEDMENDLLLAGDLNWKDFVRVAKRIRILPVKGDSRKGPTRGA
TRINITY_DN25842_c0_g1	ZbGh16X1	TTTCAGATACAAATACAATAATGATAATAATGATAATAAAGATAAAAACAGAGAATCAAGTGCATACAACATAATACATCTATAGGATAGATGGGTTTAAAATTTTAAATAAATAACAACAGTGATAATGAAAAGAAGCAGAAAATGGAAATGCAAAAGCCATAATAATTTGATATATGATAATTAATATCATATGTCTCTGTCTCTGGAGCATTCAGGAGGAAGAACTGGGTATCTGGAACGATCAGTGCAGTAATTGTAAATGGTGAATCTGGAGCGAACCCATTTGAGCCTTCTGTATTGAAAAGCATCAAGATCCTGAAACTCTTTCTGATCCCACCAGCGTCTACCCTGAGTGGCACAGAATTTGGCCTCGACAGAGGCTTCACACCCATCAAT…	TTCTTAGTGGACGACATACCAATAAGAGTGTTCAAAAATAGCAAAGATTTGGGGGTTCGTTTTCCATTCAACCAACCAATGAAAATATACTCAAGCCTATGGAATGCAGATGACTGGGCCACAAGAGGAGGGATTGAGAAAACAGACTGGTCCAAGGCTCCATTCATTGCTACATACAAAAGTTTCCACATTGATGGGTGTGAAGCCTCTGTCGAGGCCAAATTCTGTGCCACTCAGGGTAGACGCTGGTGGGATCAGAAAGAGTTTCAGGATCTTGATGCTTTTCAATACAGAAGGCTCAAATGGGTTCGCTCCAGATTCACCATTTACAATTACTGCACTGATCGTTCCAGATACCCAGTTCTTCCTCCTGAATGCTCCAGAGACAGAGACATA	MLVDDIPIRVFKNSKDLGVRFPFNQPMKIYSSLWNADDWATRGGIEKTDWSKAPFIATYKSFHIDGCEASVEAKFCATQGRRWWDQKEFQDLDAFQYRRLKWVRSRFTIYNYCTDRSRYPVLPPECSRDRDI
TRINITY_DN29257_c3_g1	ZbYABBY2	TCCAGTTTTAGCCCAAAGTGAATGTGAGGAAAATGTGCCCAATTTTTTGCTGCTGTGCTAAAAGCTTCCCTGTGGCTGATGTCAGGATTACTAGCCTTAATCCTTTGGATCTCTTCCTTGATAAACCTATTGTATGCAGAAGGAACTCGTTGCCTCTTCTCAGGGGGACGAATTGGAGGCATTCGAGGAGTTTCATGCTGATCTGCAGACTCCAATGCAGATGAAAATTTGTTGCATTTTGAAGATGATCCAGAGTCTTTAGTTGAATCTTCTAAGTTTATCAGGTGTTGTTTTTGCAGCTGTGGATCTTGAAGAGGAAGTGTTTGAAGTGCAGATACCATGTTAACATTTAGCAAATTGGCACAATGCCCACATCTAACTGTCACAATGTTGAACAAA…	GTGAGTGTTCCTTGCTCTAGTTTGTTCAACATTGTGACAGTTAGATGTGGGCATTGTGCCAATTTGCTAAATGTTAACATGGTATCTGCACTTCAAACACTTCCTCTTCAAGATCCACAGCTGCAAAAACAACACCTGATAAACTTAGAAGATTCAACTAAAGACTCTGGATCATCTTCAAAATGCAACAAATTTTCATCTGCATTGGAGTCTGCAGATCAGCATGAAACTCCTCGAATGCCTCCAATTCGTCCCCCTGAGAAGAGGCAACGAGTTCCTTCTGCATACAATAGGTTTATCAAGGAAGAGATCCAAAGGATTAAGGCTAGTAATCCTGACATCAGCCACAGGGAAGCTTTTAGCACAGCAGCAAAAAATTGGGCACATTTTCCTCACATT…	MSVPCSSLFNIVTVRCGHCANLLNVNMVSALQTLPLQDPQLQKQHLINLEDSTKDSGSSSKCNKFSSALESADQHETPRMPPIRPPEKRQRVPSAYNRFIKEEIQRIKASNPDISHREAFSTAAKNWAHFPHIHFGLKL
TRINITY_DN33022_c0_g3	TRINITY_DN33022_c0_g1	AGAAGACTGAGTCTCTTCGTTTTATAAATATATACACACATACAAGGCCGATAAAACACCTACTTTATATAACTAGCACTTGTTGACATTAACATGCAACTCTTTATATATAATATTTGCATATTCAAAGTTTCTTAAAGCCTTGTTCGTCTGTGAAGGGCTGAGTTAAATTTAATTTCTGAGGAGTTGCAAAACTATTGAAGAAAATGGCTTCAGACTTGGAGCTGATAAAAGATGCAGTACTTACGGAGAATCATAACACAGCTGATCAGCCTGGAGTGATGGATGTTTTTTCTAATGGAATCTTCTTTGAGCATCAACAGCCTGAGCCTCAGCTTTGCATGAACTTTACAGATAATATTCAAAGTCATGAAGCCCTAACTGTTCCTTCGTTAGGAT…	GAGAATCATAACACAGCTGATCAGCCTGGAGTGATGGATGTTTTTTCTAATGGAATCTTCTTTGAGCATCAACAGCCTGAGCCTCAGCTTTGCATGAACTTTACAGATAATATTCAAAGTCATGAAGCCCTAACTGTTCCTTCGTTAGGATTGACAACTTATTTCAGCCCTAATGCCAGTTTTGTGAATTTGTCTCCACCTATTGTTTCTGAAACTGGGCTATTAAGTGGAAATAATAAGAGCTTGAGTGGAAGAAAAAGAAAGAGAAACAATGATGAGAGAGTGGTGGAGAAGCCAAAAGAAGTGATTCATGTGAGAGCAAAAAGAGGTCAAGCTACTGACAGTCACAGTTTGGCAGAAAGGGTAAGAAGAGAGAAAATAAATGAGAGGCTTAGGTGC…	MNHNTADQPGVMDVFSNGIFFEHQQPEPQLCMNFTDNIQSHEALTVPSLGLTTYFSPNASFVNLSPPIVSETGLLSGNNKSLSGRKRKRNNDERVVEKPKEVIHVRAKRGQATDSHSLAERVRREKINERLRCLQDLVPGCYKTMGMAVMLDVIINYVRSLQNQIEFLSMKLSAASMYYDFNSDLDATETVLGTNECDAQDMEMMVREGYGGPSYFHSTWSL
TRINITY_DN34107_c1_g2	ZbAZG2	CCAACTGGTTCGAGATTCATGAATTTTTAGGTAAATCCGATGAATCTCACAATATTATACATCCAAGATGCATTGCCACTAGCTGAAACACAAAGTTATTTCACAATATTATTGTTCTAGAACACATTCTGACAATAACCCCAAAGCAAAAAAAAAAAACATTCAAATGATTTCAATACCAGAAGCAGAAGCAGACACTTGATTATGTTCCTTAACCACCATTATCCTAAGTTTAAGAAACCACTTCAGCAATCCCACAACATAATCACAGAAACTAAGTGAAATATGAAGCCCAATGCCACCAATGATACCATTTGCAATAGAATAAGTGATTGGCATCAAAAGAATTGTACCAAAAGCTGGCACTGCTTCTTTTATGCTCCCCCAGTTTATGTCCTT…	ATGGGGACTGGGTTGTGCACAAAATTGGCCAAATCATGGAAAAACATGGGGAAGTGTCTAAATGAAGCAGTTTCAAAGAGCTTTATCGGCAAGCACTTCAAGCTAGAAGCCAGAAAAAGTTGTTTCACTAAAGAGCTAAGAGCCGGTACCGCCACCTTTTTAACTATGGCTTATATCATCACCGTTAACGCAACCATCATCTCGGACTCAGGCGGCACCTGCTCCGTCGCTGACTGTTCAGTTCCGGTGAACCAAACGGCAACGGCTAGCCTTGACTGCATGTTGAAGCCTAATAATGTTGGTTACCAAAACTGTGTTGCAAAAACAAAAAATGACCTTATTGTTGCCACTATTTTGTCAGCAATGATAGGGTCATTTGCTATGGGTATTTTCGCCAAT…	MGTGLCTKLAKSWKNMGKCLNEAVSKSFIGKHFKLEARKSCFTKELRAGTATFLTMAYIITVNATIISDSGGTCSVADCSVPVNQTATASLDCMLKPNNVGYQNCVAKTKNDLIVATILSAMIGSFAMGIFANLPLGLAPGMGANAYLAYNMVGFHGSGSISFQTAMAVVCVEGCAFLAIAAFGLRAKLARLIPQSVRLSCAAGIGLFIAFVGLQIHQGMGLVGPDPSTLVTITACADTDPVSGACIGGKMRSPTFWLGLVGFLITCYGLMKEIKGSMIYGILFVTLISWFRGTAVTYFPYSPQGDANYKYFKKIIDFHKIESTAGVISFTNFNHSEVWVALATLLYVDVLATTGTLYTMAEIGGLVNEQGKFEGEYIAYMVDASSTIVGSALGVSPIA…
TRINITY_DN35178_c1_g1	ZbyYABBY1	AGAACATCTTCTCCAGCTTCCTGCTGTTGGAGCACGTTAGCTTTCTTGACTGGCTGATCAGGCATAAGACCAAAGTGAATGTGTGGGAAGTGAGCCCAATTCTTAGCAGCCGCACTGAAGGCTTCTCTGTGGGATATATCAGGGTTTCCAGCCTTAATGCGTTGGATTTCGTCCTTGATGAATCGATTGTACGCAGAGGGGACTCTTTGTCTTTTCTCTGGAGGTCTGCTTGTAACGGGAGGCCTTGGAAGCACATCAACTACCCCACGAGTTGGTACCATGAAATCATTGGTGTTGGTTTGGTTGATCAGAAAGTTTGCAGATGGATTTGGGATCTCCTCCCGAAGGTTATGAGGAGAGAAAAAATTGTGACCCAAATGAAACTGATTCGCCGAAGGA…	GTGAGTGTTCCTTGCACAAGTTTATTCAAGACTGTAACAGTTCGATGTGGCCACTGCACCAACCTTCTCCCAGTCAACATGCATGGCTTGCTTCTTCCTTCGGCGAATCAGTTTCATTTGGGTCACAATTTTTTCTCTCCTCATAACCTTCGGGAGGAGATCCCAAATCCATCTGCAAACTTTCTGATCAACCAAACCAACACCAATGATTTCATGGTACCAACTCGTGGGGTAGTTGATGTGCTTCCAAGGCCTCCCGTTACAAGCAGACCTCCAGAGAAAAGACAAAGAGTCCCCTCTGCGTACAATCGATTCATCAAGGACGAAATCCAACGCATTAAGGCTGGAAACCCTGATATATCCCACAGAGAAGCCTTCAGTGCGGCTGCTAAGAATTGG…	MSVPCTSLFKTVTVRCGHCTNLLPVNMHGLLLPSANQFHLGHNFFSPHNLREEIPNPSANFLINQTNTNDFMVPTRGVVDVLPRPPVTSRPPEKRQRVPSAYNRFIKDEIQRIKAGNPDISHREAFSAAAKNWAHFPHIHFGLMPDQPVKKANVLQQQEAGEDV
TRINITY_DN36195_c1_g2	TRINITY_DN36195_c1_g1	AAATTATTTGTTTTTCTTCTTTTATTTCTTTTCTTTCATCAATCTGATTTCATTTGGTTTTCTCCATAGCTATTTGGTATGTTTTTTTTTTCCTCAAATTTTCTTTCAACTGTGTGTGTGTTTCTTCTTTTGCAACTTTTTTCCAGCTTCTCGGAAGCAATTTCCATTTAAAAAAACATTTGTTTTCCTTCTGGTTTGCATCTTCACCACTTTGACGCATTGAAAAAAAACATAAATTTCAGATTTGTATAGATCCTGTTACTTACTTGTCACAAAAACTTTTCTGGGTAACAAGATTTACTCATAAATCTTCAAAGTTCTTGTCTTTTTTGATCCCTTGATGGATTGGAAACTCCTTGCTGGTCAAGTTATGTGATCCTTATATATATATTGATAAGC…	TTAGCTGCAGGTCTAAAGATGGTGAGAGGAAAAACTCAAATGAGGCGCATAGAGAATGCTACAAGCAGGCAAGTCACTTTCTCCAAAAGAAGAAATGGGCTGCTAAAGAAAGCCTATGAGCTTTCAGTTCTTTGT	MAAGLKMVRGKTQMRRIENATSRQVTFSKRRNGLLKKAYELSVLC
TRINITY_DN37503_c1_g1	ZbLOG5	TTGAAAAGCTAAAACTGTGTCTCAAACCTTCTTATGTTGTGGAGTGGGAATACAAAACAAAAGAAAGCCACTAAAGAAAAAAAATCTTTGCTGAAAACAATGGATATGGAGGGGAAAGTTGTGAAGGGTTCAAGATTCAAGAGGGTTTGTGTGTTTTGTGGCAGCAGCACTGGCAAGAGAAATTGCTATAGTGATGCTGCCATTGACTTAGCTCATGAACTGGTTGCAAGGAGGCTAGATCTTGTTTATGGTGGTGGTAGCATTGGCTTGATGGGTTTAGTTTCTAAAACTGTTCATCATGCTGGAGGAAATGTTATTGGGATCATTCCAAGAACTTTGATGAACAAAGAGATAACGGGTGAGTCGGTTGGAGAAGTAAGGCCAGTAGCTGACATGCAT…	ATGGATATGGAGGGGAAAGTTGTGAAGGGTTCAAGATTCAAGAGGGTTTGTGTGTTTTGTGGCAGCAGCACTGGCAAGAGAAATTGCTATAGTGATGCTGCCATTGACTTAGCTCATGAACTGGTTGCAAGGAGGCTAGATCTTGTTTATGGTGGTGGTAGCATTGGCTTGATGGGTTTAGTTTCTAAAACTGTTCATCATGCTGGAGGAAATGTTATTGGGATCATTCCAAGAACTTTGATGAACAAAGAGATAACGGGTGAGTCGGTTGGAGAAGTAAGGCCAGTAGCTGACATGCATCAAAGGAAAGCCGAAATGGCCCGCCACTCTGATTGTTTCATTGCCCTTCCAGGTGGATATGGTACTTTGGAGGAGTTGTTAGAAGTAATCACATGGGCT…	MDMEGKVVKGSRFKRVCVFCGSSTGKRNCYSDAAIDLAHELVARRLDLVYGGGSIGLMGLVSKTVHHAGGNVIGIIPRTLMNKEITGESVGEVRPVADMHQRKAEMARHSDCFIALPGGYGTLEELLEVITWAQLGIHDKPVSV
TRINITY_DN37605_c1_g1	ZbYABBY5	TTGATTGTTGGCATCCAGCATCAGCCCAAACTGGATGTGAGGGAAATGTGCCCAATTCTTTGCAGCAGTACTGAATGCTTCCCTGTGGGTAATATCTGGATTATTAGCCTTAATCCTCTGAATCTCCTCTTTTATGAACTGGTTGTATGCTGATGGTACTCGCTGCCTCTTTACGGGGGGATTCACAGCCATTTCCTCGGTGGTCTTGTTACTCGGTGGTCGCATTGAAATCTTGTTGGTGAATTTAGAGGATGAGGAACCCAAATCCATCCTGCACTCTGGCGACGTGTAATTTATTGGAGCCTGAACATCTTGCCATGACACTGACTGGAACGCAGCTGCCATATTCACGGACCATATATTGGTGCAGTGCCCGCATCGGACGGTCACGATCTCAAA…	CAACTCTGCTACATCCCCTGCAACTTTTGCAACATAATTCTTTCGGTGAGTGTTCCTTGCAGCAACATGTTTGAGATCGTGACCGTCCGATGCGGGCACTGCACCAATATATGGTCCGTGAATATGGCAGCTGCGTTCCAGTCAGTGTCATGGCAAGATGTTCAGGCTCCAATAAATTACACGTCGCCAGAGTGCAGGATGGATTTGGGTTCCTCATCCTCTAAATTCACCAACAAGATTTCAATGCGACCACCGAGTAACAAGACCACCGAGGAAATGGCTGTGAATCCCCCCGTAAAGAGGCAGCGAGTACCATCAGCATACAACCAGTTCATAAAAGAGGAGATTCAGAGGATTAAGGCTAATAATCCAGATATTACCCACAGGGAAGCATTCAGT…	MLCYIPCNFCNIILSVSVPCSNMFEIVTVRCGHCTNIWSVNMAAAFQSVSWQDVQAPINYTSPECRMDLGSSSSKFTNKISMRPPSNKTTEEMAVNPPVKRQRVPSAYNQFIKEEIQRIKANNPDITHREAFSTAAKNWAHFPHIQFGLMLDANNQ
TRINITY_DN39213_c0_g1	ZbGh16	TAATTGTGTTCCAAGTTAAAATCGAACTCTACTTAAAGCCTTCCTCCCCTCTTTCATTTTTCCACATTTGAGCAGAGCAAGAGAAATGGCTTCATCACAACAACAATGGAATCTGCTTCTGGGTATTTTGTTAATGGTCTCAGCAACAATGGGAGCTCCCCCAAGAAAGCCTGTGGATGTCCCATTCGGCAGAAACTACATGCCCACTTGGGCTTTTGATCACATCAAGTACTTCAATGGTGGCTCTGAGATTCAGCTTCATCTTGACAAATACACTGGCACTGGCTTCCAATCCAAAGGCTCATACTTGTTTGGCCATTTCAGTATGCAAATCAAATTGGTTCCTGGGGATTCTGCTGGAACTGTTACTGCTTTCTATCTATCTTCTCAAAACTCAGA…	AGAGAAATGGCTTCATCACAACAACAATGGAATCTGCTTCTGGGTATTTTGTTAATGGTCTCAGCAACAATGGGAGCTCCCCCAAGAAAGCCTGTGGATGTCCCATTCGGCAGAAACTACATGCCCACTTGGGCTTTTGATCACATCAAGTACTTCAATGGTGGCTCTGAGATTCAGCTTCATCTTGACAAATACACTGGCACTGGCTTCCAATCCAAAGGCTCATACTTGTTTGGCCATTTCAGTATGCAAATCAAATTGGTTCCTGGGGATTCTGCTGGAACTGTTACTGCTTTCTATCTATCTTCTCAAAACTCAGAGCAT	MEMASSQQQWNLLLGILLMVSATMGAPPRKPVDVPFGRNYMPTWAFDHIKYFNGGSEIQLHLDKYTGTGFQSKGSYLFGHFSMQIKLVPGDSAGTVTAFYLSSQNSEH
TRINITY_DN40454_c0_g1	TRINITY_DN40454_c0_g1	ATGAGTCATCCATGACTCATGTCCCAAAATGCAAGTTTATCTAACAACAATAAAGCCTTTAAATAGACTTACCCAATACAAGTTTTCAACCAACCAACCAACCAACTTGATCAGCTCAAACAACAATTGATCTAGAAGTGCTTTTTCTATAAGCTGCTTTTTTATTGTCACTTTGTCAAATATGAAGAAGATTTCACTACTAGAACAACAAGTTATGGGAATTTCAATCTGCTCAACAAAATACCAAGGGAAGGCATCAGCAATTAGATTCTTGCCTGAAGTAACTGATGAATCTGCAGGCAAACACATTGTTCCATCTCCAGCTAATGGATCTAATAATGCATATCCTGTACTTAAAAGAATTAAAAAAGTTGACAGATTCGCCAATGGAGTTCGAGA…	ATGAAGAAGATTTCACTACTAGAACAACAAGTTATGGGAATTTCAATCTGCTCAACAAAATACCAAGGGAAGGCATCAGCAATTAGATTCTTGCCTGAAGTAACTGATGAATCTGCAGGCAAACACATTGTTCCATCTCCAGCTAATGGATCTAATAATGCATATCCTGTACTTAAAAGAATTAAAAAAGTTGACAGATTCGCCAATGGAGTTCGAGAGCATTTGAGATTGGGGCCAAAGATGACTGAAATTGTGAAAGGGAAGTTGAGTTTGGGTGCAAGAATTATTCAAGTGGGAGGGATGAGCAATGTTTTCAAGAAATTGTTTCATGTTGAAGAAGGAGAGAGGCTATTGAAGACTTGTCAATGTTATTTATCAACAACTTCTGGTCCTATAGCT…	MKKISLLEQQVMGISICSTKYQGKASAIRFLPEVTDESAGKHIVPSPANGSNNAYPVLKRIKKVDRFANGVREHLRLGPKMTEIVKGKLSLGARIIQVGGMSNVFKKLFHVEEGERLLKTCQCYLSTTSGPIAGLLFISTEKVAFCSERSIKISSPNGELTRIHYKVLMPVKKIKRVNQSENVKKPSQKYIEIVTVDDFDFWFMGFLNYQKALNHLQLAIS
TRINITY_DN46574_c4_g1	ZbWRKY28	TGTGTGTGTGAGAGAGAGAGAGAGAGATGTGAGATATAAGCGTGCAGGAAAGATGACAATAAAAGAAATGAACCTTGGATAAGGGCTATTCTTGACAGCCTTTTGTCCATATTTTCTCCATCTATATCCATCCTCCAAATGATCAATATCACTCTTAGTCAAGAAGGCAAACCGCGGCTCCCTTTGCTTTTTCTCCTTTTTCAGCTTGTTTACTTTCTTTGACTTGTCATCATCATCATCTCCTCCATCTTCTTGCTCTTTAAGCTGCTTCTTATCCTTCTTGTTATTCCCTGAATCTTCATCGGCTGCTCCACCGGCTTCGTTAGAAGAAGAAGATACGGAAGAATTAGGGGTTGATGGATTATTGTTATTCTTGTGATTCTGATTCCGATCAGTACT…	AATAATGAGGAAAAAAGATCATCCCATTATGATCCTTTCGATTGTAATCCCCAAGGATTCAACCGATTAGGTTTCAACTTCTTTGAAGACAACAACAATCAAGCCTCCATGTATATGAATCCACCATCACAACCACCACCAGTAGAGTTGAACCTACAAACACCCTTTGATCTTGTCAGCTCATACATGAGCTTCACTGACAGCTTGCATGGAAGCTCCTCCATGGATTACACTTCACTTTCCAGATCAGCTTTCGACATATCTTGCTCATCATCTGAAGTAATCACTCCCAGCGGCCACATGGATCATGACACTTCTTATAATAAGAAGACAACAACAAGTACTGATCGGAATCAGAATCACAAGAATAACAATAATCCATCAACCCCTAATTCTTCC…	MNEEKRSSHYDPFDCNPQGFNRLGFNFFEDNNNQASMYMNPPSQPPPVELNLQTPFDLVSSYMSFTDSLHGSSSMDYTSLSRSAFDISCSSSEVITPSGHMDHDTSYNKKTTTSTDRNQNHKNNNNPSTPNSSVSSSSNEAGGAADEDSGNNKKDKKQLKEQEDGGDDDDDKSKKVNKLKKEKKQREPRFAFLTKSDIDHLEDGYRWRKYGQKAVKNSPYPR
TRINITY_DN51123_c2_g3	TRINITY_DN51123_c2_g3	TTATGCGGTGGAAATAGCAAGCGCCTTGTTCTTCTTTCAGGTGGCGGTCCGATGAACAATTCAGTCTCCACATCAGAAGTCGGGGTACCAATGTCATCGTTGGGTAAATTTTCTTGACGCTCTTTCAATCCTTGCCATTGTTCAAATTCAATACCACACTTCTCAGCCAACCTTGCATTTCCAGCTCTTAAGACTCTCCCCTTTTCTTTGAGCTGTTCAATCCGTTCCTTGATAATTTGATTCTTTCTTGCTCGGA	CGAGCAAGAAAGAATCAAATTATCAAGGAACGGATTGAACAGCTCAAAGAAAAGGGGAGAGTCTTAAGAGCTGGAAATGCAAGGTTGGCTGAGAAGTGTGGTATTGAATTTGAACAATGGCAAGGATTGAAAGAGCGTCAAGAAAATTTACCCAACGATGACATTGGTACCCCGACTTCTGATGTGGAGACTGAATTGTTCATCGGACCGCCACCTGAAAGAAGAACAAGGCGCTTGCTATTTCCACCG	MARKNQIIKERIEQLKEKGRVLRAGNARLAEKCGIEFEQWQGLKERQENLPNDDIGTPTSDVETELFIGPPPERRTRRLLFPP
HG002512.1	HG002512.1	CACGTCTCCGNGGGTGCGGGACTAGTCTCGTTCCCCGTGGGGGCGAACAACGAACCCCCGGCGCGGTCTGCGCCAAGGAAATNTAACGAGAGAGCACGCTCTCAGGGCCCCGGACACGGTGTGCTNTGGGACGNGGCACCTTCTTTCACTCTATCTATAACGACTCTCGGCAANGGATATCTCGGCTCTCGCATCGATGAAGAACGTAGCGAAATGCGATACNTGGTGTGAATTGCAGAATCCCGTGAACCATCGAGTCTTTGAACGCAAGTTGCGCCCCAAGCCTTTAGGCCGAGGGCACGTCTGCCTGGGTGTCACGCATCGTTGCCCCACCCCACCCCCTCCGGGGGCCTGGCGGTGCGGGCGGATAATGGCCTCCCGTGCGCTCCCCGCTCGCGG…	CACGTCTCCGNGGGTGCGGGACTAGTCTCGTTCCCCGTGGGGGCGAACAACGAACCCCCGGCGCGGTCTGCGCCAAGGAAATNTAACGAGAGAGCACGCTCTCAGGGCCCCGGACACGGTGTGCTNTGGGACGNGGCACCTTCTTTCACTCTATCTATAACGACTCTCGGCAANGGATATCTCGGCTCTCGCATCGATGAAGAACGTAGCGAAATGCGATACNTGGTGTGAATTGCAGAATCCCGTGAACCATCGAGTCTTTGAACGCAAGTTGCGCCCCAAGCCTTTAGGCCGAGGGCACGTCTGCCTGGGTGTCACGCATCGTTGCCCCACCCCACCCCCTCCGGGGGCCTGGCGGTGCGGGCGGATAATGGCCTCCCGTGCGCTCCCCGCTCGCGG…

## Sheet: Table S4-gene signi PZB_vs_SZB
Gene id	MeanTPM (SZB)	MeanTPM (PZB)	log2FoldChange	pValue	qValue	result	CDD	KOG	NR	NT	PFAM	Swissprot	TrEMBL	GO	KEGG
TRINITY_DN36195_c1_g2	32.0219	13.0245	1.29783	9.59637e-08	0.000587903	up	cd00265, MADS_MEF2_like, MEF2 (myocyte enhancer factor 2)-like/Type II subfamily of MADS ( MCM1, Agamous, Deficiens, and SRF (serum response factor) box family of eukaryotic transcriptional regulators. Binds DNA and exists as hetero and homo-dimers. Differs from SRF-like/Type I subgroup mainly in position of the alpha helix responsible for the dimerization interface. Important in homeotic regulat…	KOG0014, KOG0014, KOG0014, MADS box transcription factor [Transcription]. 4.48027e-14	gi|1009162220|ref|XP_015899320.1| PREDICTED: MADS-box protein SOC1 [Ziziphus jujuba] 2.3e-13	gi|985466759|ref|XM_015534162.1| PREDICTED: Citrus sinensis SOC1-like protein 1 (LOC102577939), transcript variant X3, mRNA 2.00923e-43	pfam00319, SRF-TF, SRF-type transcription factor (DNA-binding and dimerization domain). 1.05137e-08	sp|O64645|SOC1_ARATH MADS-box protein SOC1 OS=Arabidopsis thaliana GN=SOC1 PE=1 SV=1 3.41144e-17	tr|A0A061DVQ8|A0A061DVQ8_THECC AGAMOUS-like 20 isoform 2 OS=Theobroma cacao GN=TCM_005456 PE=4 SV=1 2.9e-13	GO:0000060, protein import into nucleus, translocation;GO:0003677, DNA binding;GO:0003700, DNA binding transcription factor activity;GO:0005634, nucleus;GO:0005737, cytoplasm;GO:0006351, transcription, DNA-templated;GO:0008134, transcription factor binding;GO:0009409, response to cold;GO:0009739, response to gibberellin;GO:0009908, flower development;GO:0009911, positive regulation of flower deve…	-
TRINITY_DN29257_c3_g1	16.3484	53.7202	-1.71631	5.73389e-07	0.00268622	down	pfam04690, YABBY, YABBY protein. YABBY proteins are a group of plant-specific transcription involved in the specification of abaxial polarity in lateral organs. 2.38837e-40	-	gi|568869236|ref|XP_006487834.1| PREDICTED: putative axial regulator YABBY 2 isoform X3 [Citrus sinensis] 3.4e-48	gi|985462518|ref|XM_006487771.2| PREDICTED: Citrus sinensis putative axial regulator YABBY 2 (LOC102624359), transcript variant X3, mRNA 7.87353e-151	pfam04690, YABBY, YABBY protein. YABBY proteins are a group of plant-specific transcription involved in the specification of abaxial polarity in lateral organs. 5.70602e-41	sp|Q9XFB0|YAB2_ARATH Putative axial regulator YABBY 2 OS=Arabidopsis thaliana GN=YAB2 PE=1 SV=1 5.98623e-45	tr|A0A067ECK4|A0A067ECK4_CITSI Uncharacterized protein OS=Citrus sinensis GN=CISIN_1g029862mg PE=4 SV=1 2.6e-48	GO:0003677, DNA binding;GO:0003700, DNA binding transcription factor activity;GO:0005634, nucleus;GO:0007275, multicellular organism development;GO:0010158, abaxial cell fate specification;GO:0046872, metal ion binding	-
TRINITY_DN46574_c4_g1	1.22476	7.81924	-2.67453	9.01149e-08	0.000587903	down	smart00774, WRKY, DNA binding domain. The WRKY domain is a DNA binding domain found in one or two copies in a superfamily of plant transcription factors. These transcription factors are involved in the regulation of various physiological programs that are unique to plants, including pathogen defense, senescence and trichome development. The domain is a 60 amino acid region that is defined by the …	-	gi|567889288|ref|XP_006437166.1| hypothetical protein CICLE_v10032012mg [Citrus clementina] 8.4e-44	gi|985457629|ref|XM_006484795.2| PREDICTED: Citrus sinensis probable WRKY transcription factor 28 (LOC102629968), mRNA 6.00082e-120	-	sp|Q8VWJ2|WRK28_ARATH Probable WRKY transcription factor 28 OS=Arabidopsis thaliana GN=WRKY28 PE=2 SV=1 1.83891e-16	tr|V4TKS7|V4TKS7_9ROSI Uncharacterized protein OS=Citrus clementina GN=CICLE_v10032012mg PE=4 SV=1 6.4e-44	GO:0003700, DNA binding transcription factor activity;GO:0005634, nucleus;GO:0006351, transcription, DNA-templated;GO:0043565, sequence-specific DNA binding	-
TRINITY_DN37920_c0_g2	1.99263	11.929	-2.58172	7.56835e-07	0.00334866	down	-	-	-	-	-	-	-	-	-
TRINITY_DN48916_c2_g4	10.7083	1.51916	2.81738	2.57125e-05	0.048757	up	-	-	gi|568822393|ref|XP_006465615.1| PREDICTED: uncharacterized protein LOC102614288 isoform X2 [Citrus sinensis] 3.2e-72	gi|985430621|ref|XM_006465552.2| PREDICTED: Citrus sinensis uncharacterized LOC102614288 (LOC102614288), transcript variant X2, mRNA 0.0	-	-	tr|V4SSV9|V4SSV9_9ROSI Uncharacterized protein OS=Citrus clementina GN=CICLE_v10025511mg PE=4 SV=1 1.4e-70	GO:0016021, integral component of membrane	-
TRINITY_DN37605_c1_g1	7.44478	0.956355	2.96061	5.65462e-07	0.00268622	up	pfam04690, YABBY, YABBY protein. YABBY proteins are a group of plant-specific transcription involved in the specification of abaxial polarity in lateral organs. 7.76516e-54	-	gi|641861519|gb|KDO80207.1| hypothetical protein CISIN_1g028980mg [Citrus sinensis] 2.1e-68	gi|985445080|ref|XM_006475806.2| PREDICTED: Citrus sinensis axial regulator YABBY 5 (LOC102611194), transcript variant X2, mRNA 1.12315e-144	pfam04690, YABBY, YABBY protein. YABBY proteins are a group of plant-specific transcription involved in the specification of abaxial polarity in lateral organs. 1.85516e-54	sp|Q8GW46|YAB5_ARATH Axial regulator YABBY 5 OS=Arabidopsis thaliana GN=YAB5 PE=1 SV=1 1.87349e-74	tr|A0A067GXR1|A0A067GXR1_CITSI Uncharacterized protein OS=Citrus sinensis GN=CISIN_1g028980mg PE=4 SV=1 1.6e-68	GO:0003677, DNA binding;GO:0003700, DNA binding transcription factor activity;GO:0005634, nucleus;GO:0006355, regulation of transcription, DNA-templated;GO:0007275, multicellular organism development;GO:0009944, polarity specification of adaxial/abaxial axis;GO:0046872, metal ion binding;GO:1902183, regulation of shoot apical meristem development;GO:2000024, regulation of leaf development	-
TRINITY_DN32134_c0_g1	37.6722	151.092	-2.00385	1.821e-08	0.000145028	down	-	-	-	-	-	-	-	-	-
TRINITY_DN35066_c1_g2	10.9695	2.84668	1.94614	6.137e-06	0.0157665	up	pfam14299, PP2, Phloem protein 2. Phloem protein 2 (PP2) is one of the most abundant and enigmatic proteins in the phloem sap. PP2 is translocated in the assimilate stream where its lectin activity or RNA-binding properties can exert effects over long distances. 9.16641e-44	-	gi|567855481|ref|XP_006420860.1| hypothetical protein CICLE_v10005617mg [Citrus clementina] 7.5e-127	gi|567855056|ref|XM_006420585.1| Citrus clementina hypothetical protein (CICLE_v10005661mg) mRNA, complete cds 0.0	pfam14299, PP2, Phloem protein 2. Phloem protein 2 (PP2) is one of the most abundant and enigmatic proteins in the phloem sap. PP2 is translocated in the assimilate stream where its lectin activity or RNA-binding properties can exert effects over long distances. 2.18993e-44	sp|Q9ZVQ6|P2B10_ARATH F-box protein PP2-B10 OS=Arabidopsis thaliana GN=PP2B10 PE=1 SV=1 1.23032e-69	tr|V4S5H6|V4S5H6_9ROSI Uncharacterized protein OS=Citrus clementina GN=CICLE_v10005617mg PE=4 SV=1 5.7e-127	GO:0016567, protein ubiquitination;GO:0030246, carbohydrate binding	-
TRINITY_DN37503_c1_g1	0.185959	9.55161	-5.68268	6.3487e-19	5.05623e-14	down	TIGR00730, LOG_family_protein_YJL055W, TIGR00730 family protein. This model represents one branch of a subfamily of proteins of unknown function. Both PSI-BLAST and weak hits by this model show a low level of similarity to and suggest an evolutionary relationship of the subfamily to the DprA/Smf family of DNA-processing proteins involved in chromosomal transformation with foreign DNA. Both Aquife…	-	gi|641849381|gb|KDO68256.1| hypothetical protein CISIN_1g026977mg [Citrus sinensis] 6.9e-74	gi|985460447|ref|XM_006486584.2| PREDICTED: Citrus sinensis cytokinin riboside 5'-monophosphate phosphoribohydrolase LOG5 (LOC102629037), mRNA 0.0	pfam03641, Lysine_decarbox, Possible lysine decarboxylase. The members of this family share a highly conserved motif PGGXGTXXE that is probably functionally important. This family includes proteins annotated as lysine decarboxylases, although the evidence for this is not clear. 2.58374e-27	sp|Q0JBP5|LOGL6_ORYSJ Probable cytokinin riboside 5'-monophosphate phosphoribohydrolase LOGL6 OS=Oryza sativa subsp. japonica GN=LOGL6 PE=2 SV=1 6.10776e-79	tr|A0A067FYJ4|A0A067FYJ4_CITSI Cytokinin riboside 5'-monophosphate phosphoribohydrolase OS=Citrus sinensis GN=CISIN_1g026977mg PE=3 SV=1 5.2e-74	GO:0005634, nucleus;GO:0005829, cytosol;GO:0009691, cytokinin biosynthetic process;GO:0016799, hydrolase activity, hydrolyzing N-glycosyl compounds	-
TRINITY_DN34107_c1_g2	0.872152	7.66903	-3.13639	8.34622e-12	1.66177e-07	down	COG2252, COG2252, Xanthine/uracil/vitamin C permease [Nucleotide transport and metabolism]. 5.67477e-55	-	gi|567895076|ref|XP_006440026.1| hypothetical protein CICLE_v10023368mg [Citrus clementina] 6.7e-249	gi|567895075|ref|XM_006439963.1| Citrus clementina hypothetical protein (CICLE_v10023368mg) mRNA, complete cds 0.0	-	sp|Q84MA8|AZG2_ARATH Adenine/guanine permease AZG2 OS=Arabidopsis thaliana GN=AZG2 PE=2 SV=1 0.0	tr|V4TTQ5|V4TTQ5_9ROSI Uncharacterized protein OS=Citrus clementina GN=CICLE_v10023368mg PE=4 SV=1 5.1e-249	GO:0005215, transporter activity;GO:0005345, purine nucleobase transmembrane transporter activity;GO:0006863, purine nucleobase transport;GO:0015853, adenine transport;GO:0015854, guanine transport;GO:0016021, integral component of membrane	-
TRINITY_DN52825_c3_g2	17.1592	43.9434	-1.35667	1.03272e-05	0.0228466	down	cd05289, MDR_like_2, alcohol dehydrogenase and quinone reductase-like medium chain degydrogenases/reductases. Members identified as zinc-dependent alcohol dehydrogenases and quinone oxidoreductase. QOR catalyzes the conversion of a quinone + NAD(P)H to a hydroquinone + NAD(P)+. Quinones are cyclic diones derived from aromatic compounds. Membrane bound QOR actin the respiratory chains of bacteria …	KOG1197, KOG1197, KOG1197, Predicted quinone oxidoreductase [Energy production and conversion, General function prediction only]. 9.88693e-08	gi|568832227|ref|XP_006470343.1| PREDICTED: 2-methylene-furan-3-one reductase-like [Citrus sinensis] 7.0e-52	gi|985437140|ref|XM_006470280.2| PREDICTED: Citrus sinensis 2-methylene-furan-3-one reductase-like (LOC102620685), mRNA 1.03887e-141	pfam13602, ADH_zinc_N_2, Zinc-binding dehydrogenase. 3.55947e-12	sp|O23939|ENOX_FRAVE 2-methylene-furan-3-one reductase OS=Fragaria vesca GN=EO PE=2 SV=2 1.92225e-56	tr|V4U6M7|V4U6M7_9ROSI Uncharacterized protein OS=Citrus clementina GN=CICLE_v10018374mg PE=4 SV=1 6.9e-52	GO:0008270, zinc ion binding;GO:0016491, oxidoreductase activity	-
TRINITY_DN33022_c0_g3	3.9897	16.0251	-2.00598	1.04829e-06	0.0041744	down	-	-	gi|567912277|ref|XP_006448452.1| hypothetical protein CICLE_v10016461mg [Citrus clementina] 3.2e-89	gi|567912276|ref|XM_006448389.1| Citrus clementina hypothetical protein (CICLE_v10016461mg) mRNA, complete cds 0.0	-	sp|A4D998|BH075_ARATH Transcription factor bHLH75 OS=Arabidopsis thaliana GN=BHLH75 PE=2 SV=1 1.87843e-54	tr|V4U704|V4U704_9ROSI Uncharacterized protein OS=Citrus clementina GN=CICLE_v10016461mg PE=4 SV=1 2.5e-89	GO:0003677, DNA binding;GO:0003700, DNA binding transcription factor activity;GO:0005634, nucleus;GO:0006351, transcription, DNA-templated;GO:0006355, regulation of transcription, DNA-templated;GO:2000488, positive regulation of brassinosteroid biosynthetic process	-
TRINITY_DN33001_c1_g5	0.231083	5.73738	-4.63391	3.07625e-09	3.28115e-05	down	TIGR02189, glutaredoxin-like_protein, Glutaredoxin-like family. This family of glutaredoxin-like proteins is aparrently limited to plants. Multiple isoforms are found in A. thaliana and O.sativa. 2.70346e-37	KOG1752, KOG1752, KOG1752, Glutaredoxin and related proteins [Posttranslational modification, protein turnover, chaperones]. 2.44345e-28	gi|225451521|ref|XP_002272852.1| PREDICTED: glutaredoxin-C1 [Vitis vinifera] 3.3e-48	gi|1028960958|ref|XM_016868452.1| PREDICTED: Gossypium hirsutum glutaredoxin-C1-like (LOC107935834), mRNA 6.43005e-65	-	sp|Q7G8Y5|GRXC1_ORYSJ Glutaredoxin-C1 OS=Oryza sativa subsp. japonica GN=GRXC1 PE=3 SV=1 3.8996e-45	tr|F6H458|F6H458_VITVI Putative uncharacterized protein OS=Vitis vinifera GN=VIT_14s0068g01570 PE=4 SV=1 2.5e-48	GO:0005623, cell;GO:0005737, cytoplasm;GO:0009055, electron transfer activity;GO:0015035, protein disulfide oxidoreductase activity;GO:0045454, cell redox homeostasis	-
TRINITY_DN39213_c0_g1	164.279	673.753	-2.03607	3.14059e-06	0.0100049	down	cd02176, GH16_XET, Xyloglucan endotransglycosylase, member of glycosyl hydrolase family 16. Xyloglucan endotransglycosylases (XETs) cleave and religate xyloglucan polymers in plant cell walls via a transglycosylation mechanism. Xyloglucan is a soluble hemicellulose with a backbone of beta-1,4-linked glucose units, partially substituted with alpha-1,6-linked xylopyranose branches. It binds noncova…	-	gi|568868839|ref|XP_006487657.1| PREDICTED: probable xyloglucan endotransglucosylase/hydrolase protein B isoform X1 [Citrus sinensis] 9.9e-51	gi|985462008|ref|XM_006487595.2| PREDICTED: Citrus sinensis probable xyloglucan endotransglucosylase/hydrolase protein B (LOC102617022), transcript variant X2, mRNA 1.65324e-122	pfam00722, Glyco_hydro_16, Glycosyl hydrolases family 16. 8.84172e-12	sp|Q8LNZ5|XTHB_PHAAN Probable xyloglucan endotransglucosylase/hydrolase protein B OS=Phaseolus angularis GN=XTHB PE=2 SV=1 2.74928e-53	tr|V4SE86|V4SE86_9ROSI Xyloglucan endotransglucosylase/hydrolase OS=Citrus clementina GN=CICLE_v10028851mg PE=3 SV=1 7.5e-51	GO:0004553, hydrolase activity, hydrolyzing O-glycosyl compounds;GO:0005618, cell wall;GO:0010411, xyloglucan metabolic process;GO:0016021, integral component of membrane;GO:0016762, xyloglucan:xyloglucosyl transferase activity;GO:0042546, cell wall biogenesis;GO:0048046, apoplast;GO:0071555, cell wall organization	-
TRINITY_DN35414_c4_g1	1.57918	5.61506	-1.83013	3.63259e-06	0.0110318	down	-	-	gi|567852053|ref|XP_006419190.1| hypothetical protein CICLE_v10004633mg [Citrus clementina] 6.3e-20	gi|985463969|ref|XM_006488637.2| PREDICTED: Citrus sinensis neurofilament heavy polypeptide (LOC102630089), mRNA 1.06578e-41	-	-	tr|V4S147|V4S147_9ROSI Uncharacterized protein OS=Citrus clementina GN=CICLE_v10004633mg PE=4 SV=1 4.8e-20	-	-
TRINITY_DN51123_c2_g3	16.1174	1.71126	3.23549	7.89891e-06	0.0191363	up	-	-	gi|641867246|gb|KDO85930.1| hypothetical protein CISIN_1g027691mg [Citrus sinensis] 3.2e-23	-	-	sp|O64645|SOC1_ARATH MADS-box protein SOC1 OS=Arabidopsis thaliana GN=SOC1 PE=1 SV=1 5.1789e-07	tr|V4TDM8|V4TDM8_9ROSI Uncharacterized protein OS=Citrus clementina GN=CICLE_v10022568mg PE=4 SV=1 2.4e-23	GO:0000060, protein import into nucleus, translocation;GO:0003677, DNA binding;GO:0003700, DNA binding transcription factor activity;GO:0005634, nucleus;GO:0005737, cytoplasm;GO:0006351, transcription, DNA-templated;GO:0008134, transcription factor binding;GO:0009409, response to cold;GO:0009739, response to gibberellin;GO:0009908, flower development;GO:0009911, positive regulation of flower deve…	-
TRINITY_DN34102_c1_g1	5.52857	13.0094	-1.23458	2.42679e-06	0.00840323	down	cd14702, bZIP_plant_GBF1, Basic leucine zipper (bZIP) domain of Plant G-box binding factor 1 (GBF1)-like transcription factors: a DNA-binding and dimerization domain. This subfamily is composed of plant bZIP transciption factors including Arabidopsis thaliana G-box binding factor 1 (GBF1), Zea mays Opaque-2 and Ocs element-binding factor 1 (OCSBF-1), Triticum aestivum Histone-specific transcripti…	-	gi|567867021|ref|XP_006426133.1| hypothetical protein CICLE_v10027584mg [Citrus clementina] 2.4e-70	gi|985431414|ref|XM_006466365.2| PREDICTED: Citrus sinensis bZIP transcription factor 53 (LOC102619043), mRNA 0.0	-	sp|Q9SI15|BZIP2_ARATH bZIP transcription factor 2 OS=Arabidopsis thaliana GN=BZIP2 PE=1 SV=1 9.21925e-19	tr|V4RWX2|V4RWX2_9ROSI Uncharacterized protein OS=Citrus clementina GN=CICLE_v10027584mg PE=4 SV=1 1.8e-70	GO:0003700, DNA binding transcription factor activity;GO:0043565, sequence-specific DNA binding;GO:0046982, protein heterodimerization activity	-
TRINITY_DN40454_c0_g1	10.9298	31.3567	-1.5205	3.73995e-06	0.0110318	down	cd13222, PH-GRAM_GEM, GLABRA 2 expression modulator (GEM) Pleckstrin Homology-Glucosyltransferases, Rab-like GTPase activators and Myotubularins (PH-GRAM) domain. GEM interacts with CDT1, a pre-replication complex component that is involved in DNA replication, and with TTG1 (Transparent Testa GLABRA 1), a transcriptional regulator of epidermal cell fate. GEM controls the level of histone H3K9 met…	-	gi|567890243|ref|XP_006437642.1| hypothetical protein CICLE_v10032699mg [Citrus clementina] 3.8e-102	gi|985457095|ref|XM_006484429.2| PREDICTED: Citrus sinensis GEM-like protein 4 (LOC102619908), mRNA 0.0	-	sp|Q9FTA0|GEML4_ARATH GEM-like protein 4 OS=Arabidopsis thaliana GN=At5g08350 PE=2 SV=1 8.34729e-80	tr|A0A067G363|A0A067G363_CITSI Uncharacterized protein OS=Citrus sinensis GN=CISIN_1g027631mg PE=4 SV=1 2.9e-102	-	-
TRINITY_DN22746_c0_g1	1.25366	10.3245	-3.04185	2.39459e-08	0.000173373	down	TIGR00955, Protein_white, The Eye Pigment Precursor Transporter (EPP) Family protein. [Transport and binding proteins, Other]. 4.46664e-73	KOG0061, KOG0061, KOG0061, Transporter, ABC superfamily (Breast cancer resistance protein) [Secondary metabolites biosynthesis, transport and catabolism]. 2.00369e-78	gi|568880014|ref|XP_006492936.1| PREDICTED: ABC transporter G family member 15-like isoform X1 [Citrus sinensis] 4.2e-275	gi|985470170|ref|XM_006492873.2| PREDICTED: Citrus sinensis ABC transporter G family member 15-like (LOC102626767), transcript variant X1, mRNA 0.0	pfam00005, ABC_tran, ABC transporter. ABC transporters for a large family of proteins responsible for translocation of a variety of compounds across biological membranes. ABC transporters are the largest family of proteins in many completely sequenced bacteria. ABC transporters are composed of two copies of this domain and two copies of a transmembrane domain pfam00664. These four domains may bel…	sp|Q8RWI9|AB15G_ARATH ABC transporter G family member 15 OS=Arabidopsis thaliana GN=ABCG15 PE=2 SV=2 0.0	tr|A0A067DZH4|A0A067DZH4_CITSI Uncharacterized protein OS=Citrus sinensis GN=CISIN_1g009738mg PE=4 SV=1 8.8e-225	GO:0005524, ATP binding;GO:0005886, plasma membrane;GO:0016021, integral component of membrane;GO:0016887, ATPase activity;GO:0042626, ATPase activity, coupled to transmembrane movement of substances;GO:0080167, response to karrikin	-
TRINITY_DN19224_c0_g1	0.0215074	6.44395	-8.22697	5.19956e-10	8.28207e-06	down	-	-	gi|567894268|ref|XP_006439622.1| hypothetical protein CICLE_v10024517mg, partial [Citrus clementina] 9.3e-08	-	-	sp|F4JCN9|PRE4_ARATH Transcription factor PRE4 OS=Arabidopsis thaliana GN=PRE4 PE=1 SV=1 1.57149e-07	tr|V4THM7|V4THM7_9ROSI Uncharacterized protein (Fragment) OS=Citrus clementina GN=CICLE_v10024517mg PE=4 SV=1 7.0e-08	GO:0003700, DNA binding transcription factor activity;GO:0006351, transcription, DNA-templated;GO:0009640, photomorphogenesis;GO:0009740, gibberellic acid mediated signaling pathway;GO:0040008, regulation of growth;GO:0048510, regulation of timing of transition from vegetative to reproductive phase	-
TRINITY_DN53186_c2_g1	6.659	19.6412	-1.56051	1.38743e-06	0.00526178	down	-	-	gi|567867397|ref|XP_006426321.1| hypothetical protein CICLE_v10026640mg [Citrus clementina] 1.2e-18	gi|567867396|ref|XM_006426258.1| Citrus clementina hypothetical protein (CICLE_v10026640mg) mRNA, complete cds 6.30112e-65	-	-	tr|V4SR02|V4SR02_9ROSI Uncharacterized protein OS=Citrus clementina GN=CICLE_v10026640mg PE=4 SV=1 9.0e-19	-	-
TRINITY_DN24284_c0_g1	1.52637	6.92383	-2.18147	9.56271e-07	0.00400839	down	pfam02309, AUX_IAA, AUX/IAA family. Transcription of the AUX/IAA family of genes is rapidly induced by the plant hormone auxin. Some members of this family are longer and contain an N terminal DNA binding domain. The function of this region is uncertain. 1.78325e-06	-	gi|568840456|ref|XP_006474183.1| PREDICTED: auxin-responsive protein IAA33 [Citrus sinensis] 3.1e-52	gi|985442784|ref|XM_006474120.2| PREDICTED: Citrus sinensis auxin-responsive protein IAA33 (LOC102608997), mRNA 4.84852e-157	pfam02309, AUX_IAA, AUX/IAA family. Transcription of the AUX/IAA family of genes is rapidly induced by the plant hormone auxin. Some members of this family are longer and contain an N terminal DNA binding domain. The function of this region is uncertain. 4.26033e-07	sp|Q9FKM7|IAA33_ARATH Auxin-responsive protein IAA33 OS=Arabidopsis thaliana GN=IAA33 PE=2 SV=1 5.74295e-44	tr|V4UKA5|V4UKA5_9ROSI Auxin-responsive protein OS=Citrus clementina GN=CICLE_v10010470mg PE=3 SV=1 4.0e-52	GO:0003700, DNA binding transcription factor activity;GO:0005634, nucleus;GO:0006351, transcription, DNA-templated;GO:0006355, regulation of transcription, DNA-templated;GO:0009733, response to auxin;GO:0009734, auxin-activated signaling pathway	-
TRINITY_DN25842_c0_g1	104.577	384.585	-1.87874	8.16947e-06	0.0191363	down	cd02176, GH16_XET, Xyloglucan endotransglycosylase, member of glycosyl hydrolase family 16. Xyloglucan endotransglycosylases (XETs) cleave and religate xyloglucan polymers in plant cell walls via a transglycosylation mechanism. Xyloglucan is a soluble hemicellulose with a backbone of beta-1,4-linked glucose units, partially substituted with alpha-1,6-linked xylopyranose branches. It binds noncova…	-	gi|567862454|ref|XP_006423881.1| hypothetical protein CICLE_v10028851mg [Citrus clementina] 1.9e-72	gi|567862453|ref|XM_006423818.1| Citrus clementina hypothetical protein (CICLE_v10028851mg) mRNA, complete cds 2.01857e-144	pfam00722, Glyco_hydro_16, Glycosyl hydrolases family 16. 2.05397e-09	sp|Q9XIW1|XTH5_ARATH Probable xyloglucan endotransglucosylase/hydrolase protein 5 OS=Arabidopsis thaliana GN=XTH5 PE=2 SV=1 4.78591e-80	tr|V4SE86|V4SE86_9ROSI Xyloglucan endotransglucosylase/hydrolase OS=Citrus clementina GN=CICLE_v10028851mg PE=3 SV=1 1.4e-72	GO:0004553, hydrolase activity, hydrolyzing O-glycosyl compounds;GO:0005618, cell wall;GO:0010411, xyloglucan metabolic process;GO:0016021, integral component of membrane;GO:0016762, xyloglucan:xyloglucosyl transferase activity;GO:0042546, cell wall biogenesis;GO:0048046, apoplast;GO:0071555, cell wall organization	-
TRINITY_DN35178_c1_g1	7.33683	2.75293	1.41419	4.73937e-06	0.0134176	up	pfam04690, YABBY, YABBY protein. YABBY proteins are a group of plant-specific transcription involved in the specification of abaxial polarity in lateral organs. 8.62647e-45	-	gi|641829252|gb|KDO48375.1| hypothetical protein CISIN_1g028144mg [Citrus sinensis] 1.3e-82	gi|567895771|ref|XM_006440311.1| Citrus clementina hypothetical protein (CICLE_v10021834mg) mRNA, complete cds 0.0	pfam04690, YABBY, YABBY protein. YABBY proteins are a group of plant-specific transcription involved in the specification of abaxial polarity in lateral organs. 2.06094e-45	sp|O22152|YAB1_ARATH Axial regulator YABBY 1 OS=Arabidopsis thaliana GN=YAB1 PE=1 SV=1 2.65842e-59	tr|V4VLG9|V4VLG9_9ROSI Uncharacterized protein OS=Citrus clementina GN=CICLE_v10021834mg PE=4 SV=1 9.7e-83	GO:0003677, DNA binding;GO:0003700, DNA binding transcription factor activity;GO:0005634, nucleus;GO:0007275, multicellular organism development;GO:0009909, regulation of flower development;GO:0009933, meristem structural organization;GO:0009944, polarity specification of adaxial/abaxial axis;GO:0010093, specification of floral organ identity;GO:0010154, fruit development;GO:0010158, abaxial cell…	-
TRINITY_DN32131_c0_g1	2.09195	10.2861	-2.29777	3.03881e-06	0.0100049	down	PLN00110, PLN00110, flavonoid 3',5'-hydroxylase (F3'5'H); Provisional. 1.30036e-31	KOG0156, KOG0156, KOG0156, Cytochrome P450 CYP2 subfamily [Secondary metabolites biosynthesis, transport and catabolism]. 4.17905e-22	gi|641822114|gb|KDO41683.1| hypothetical protein CISIN_1g010779mg [Citrus sinensis] 1.4e-88	-	pfam00067, p450, Cytochrome P450. Cytochrome P450s are haem-thiolate proteins involved in the oxidative degradation of various compounds. They are particularly well known for their role in the degradation of environmental toxins and mutagens. They can be divided into 4 classes, according to the method by which electrons from NAD(P)H are delivered to the catalytic site. Sequence conservation is re…	sp|P93149|C93B1_GLYEC Licodione synthase OS=Glycyrrhiza echinata GN=CYP93B1 PE=1 SV=2 5.66657e-68	tr|A0A067DFV4|A0A067DFV4_CITSI Uncharacterized protein OS=Citrus sinensis GN=CISIN_1g010779mg PE=3 SV=1 1.0e-88	GO:0004497, monooxygenase activity;GO:0005506, iron ion binding;GO:0016021, integral component of membrane;GO:0016705, oxidoreductase activity, acting on paired donors, with incorporation or reduction of molecular oxygen;GO:0020037, heme binding;GO:0033771, licodione synthase activity	-
TRINITY_DN34818_c1_g1	0.551111	6.89253	-3.64462	8.75566e-06	0.0199234	down	-	-	-	-	-	-	-	-	-
TRINITY_DN41049_c2_g4	39.273	117.018	-1.57512	1.98292e-05	0.0415589	down	-	-	-	-	-	-	-	-	-

## Sheet: Table S5-gene signi GSZB_vs_SZB
Gene id	MeanTPM (SZB)	MeanTPM (GSZB)	log2FoldChange	pValue	qValue	result	CDD	KOG	NR	NT	PFAM	Swissprot	TrEMBL	GO	KEGG
TRINITY_DN36478_c5_g1	0.167426	6.37702	-5.25129	1.74504e-05	0.000159032	down	-	-	-	-	-	-	-	-	-
TRINITY_DN52809_c0_g2	16.6917	5.84665	1.51345	0.000742289	0.00394417	up	PLN03059, PLN03059, beta-galactosidase; Provisional. 3.05937e-12	KOG0496, KOG0496, KOG0496, Beta-galactosidase [Carbohydrate transport and metabolism]. 3.01749e-11	gi|823202350|ref|XP_012435786.1| PREDICTED: beta-galactosidase 10 [Gossypium raimondii] 1.2e-18	gi|985429385|ref|XM_006464855.2| PREDICTED: Citrus sinensis beta-galactosidase 10 (LOC102612395), mRNA 2.30281e-59	-	sp|Q5N8X6|BGAL3_ORYSJ Beta-galactosidase 3 OS=Oryza sativa subsp. japonica GN=Os01g0875500 PE=3 SV=1 2.5835e-16	tr|A0A0D2SXQ9|A0A0D2SXQ9_GOSRA Beta-galactosidase OS=Gossypium raimondii GN=B456_008G000600 PE=3 SV=1 9.1e-19	GO:0004565, beta-galactosidase activity;GO:0005618, cell wall;GO:0005773, vacuole;GO:0005975, carbohydrate metabolic process;GO:0030246, carbohydrate binding;GO:0048046, apoplast	-
TRINITY_DN33440_c0_g1	32.1084	3.49817	3.19828	4.49346e-14	3.05739e-12	up	-	KOG0205, KOG0205, KOG0205, Plasma membrane H+-transporting ATPase [Inorganic ion transport and metabolism]. 3.67479e-16	gi|950974266|ref|XP_014500887.1| PREDICTED: plasma membrane ATPase 4 [Vigna radiata var. radiata] 1.2e-12	gi|985442942|ref|XM_006474148.2| PREDICTED: Citrus sinensis plasma membrane ATPase 4 (LOC102616096), transcript variant X2, mRNA 5.2466e-88	-	sp|Q9M2A0|PMA8_ARATH ATPase 8, plasma membrane-type OS=Arabidopsis thaliana GN=AHA8 PE=3 SV=1 1.48395e-17	tr|A0A061GRP8|A0A061GRP8_THECC Plasma membrane ATPase OS=Theobroma cacao GN=TCM_039126 PE=3 SV=1 8.8e-13	GO:0005524, ATP binding;GO:0005886, plasma membrane;GO:0005887, integral component of plasma membrane;GO:0006754, ATP biosynthetic process;GO:0008553, proton-exporting ATPase activity, phosphorylative mechanism;GO:0016020, membrane;GO:0016021, integral component of membrane;GO:0043231, intracellular membrane-bounded organelle;GO:0046872, metal ion binding;GO:0051453, regulation of intracellular p…	-
TRINITY_DN33440_c0_g2	35.0297	5.81988	2.58952	6.90896e-14	4.52517e-12	up	TIGR01647, Plasma_membrane_ATPase, plasma-membrane proton-efflux P-type ATPase. This model describes the plasma membrane proton efflux P-type ATPase found in plants, fungi, protozoa, slime molds and archaea. The best studied representative is from yeast. 1.02788e-67	KOG0205, KOG0205, KOG0205, Plasma membrane H+-transporting ATPase [Inorganic ion transport and metabolism]. 0.0	gi|567922634|ref|XP_006453323.1| hypothetical protein CICLE_v10007368mg [Citrus clementina] 6.9e-156	gi|985442942|ref|XM_006474148.2| PREDICTED: Citrus sinensis plasma membrane ATPase 4 (LOC102616096), transcript variant X2, mRNA 0.0	-	sp|Q7XPY2|PMA1_ORYSJ Plasma membrane ATPase OS=Oryza sativa subsp. japonica GN=Os04g0656100 PE=2 SV=1 0.0	tr|V4WII9|V4WII9_9ROSI Plasma membrane ATPase OS=Citrus clementina GN=CICLE_v10007368mg PE=3 SV=1 5.3e-156	GO:0005524, ATP binding;GO:0005887, integral component of plasma membrane;GO:0006754, ATP biosynthetic process;GO:0008553, proton-exporting ATPase activity, phosphorylative mechanism;GO:0016021, integral component of membrane;GO:0043231, intracellular membrane-bounded organelle;GO:0046872, metal ion binding;GO:0051453, regulation of intracellular pH;GO:1902600, proton transmembrane transport	-
TRINITY_DN49424_c1_g2	1.32084	15.4136	-3.54467	2.00787e-16	1.98204e-14	down	-	-	-	-	-	-	tr|A0A067H6I1|A0A067H6I1_CITSI Uncharacterized protein OS=Citrus sinensis GN=CISIN_1g011625mg PE=4 SV=1 9.6e-06	GO:0005622, intracellular;GO:0008270, zinc ion binding	-
TRINITY_DN37472_c0_g2	5.46447	11.7807	-1.10827	0.00027369	0.00169714	down	-	-	gi|568826728|ref|XP_006467722.1| PREDICTED: guanylate-binding protein 1 [Citrus sinensis] 1.0e-74	gi|985433629|ref|XM_006467659.2| PREDICTED: Citrus sinensis guanylate-binding protein 1 (LOC102607199), mRNA 0.0	-	-	tr|A0A067GDS0|A0A067GDS0_CITSI Uncharacterized protein OS=Citrus sinensis GN=CISIN_1g001482mg PE=4 SV=1 1.1e-73	GO:0003924, GTPase activity;GO:0005525, GTP binding	-
TRINITY_DN53200_c4_g1	1.5368	5.45139	-1.82669	3.09836e-09	7.69854e-08	down	COG0566, SpoU, rRNA methylases [Translation, ribosomal structure and biogenesis]. 3.58367e-12	KOG0839, KOG0839, KOG0839, RNA Methylase, SpoU family [RNA processing and modification]. 3.44158e-60	gi|568846472|ref|XP_006477077.1| PREDICTED: uncharacterized protein LOC102625348 isoform X1 [Citrus sinensis] 0.0e+00	gi|985446969|ref|XM_006477014.2| PREDICTED: Citrus sinensis uncharacterized LOC102625348 (LOC102625348), transcript variant X1, mRNA 0.0	pfam00588, SpoU_methylase, SpoU rRNA Methylase family. This family of proteins probably use S-AdoMet. 7.54727e-12	sp|Q13395|TARB1_HUMAN Probable methyltransferase TARBP1 OS=Homo sapiens GN=TARBP1 PE=1 SV=1 3.45625e-45	tr|A0A067ET04|A0A067ET04_CITSI Uncharacterized protein OS=Citrus sinensis GN=CISIN_1g000208mg PE=4 SV=1 0.0e+00	GO:0003723, RNA binding;GO:0005634, nucleus;GO:0006357, regulation of transcription by RNA polymerase II;GO:0006396, RNA processing;GO:0008173, RNA methyltransferase activity;GO:0016423, tRNA (guanine) methyltransferase activity;GO:0030488, tRNA methylation	-
TRINITY_DN27100_c2_g3	1.85348	13.0969	-2.82092	0.00235719	0.0103804	down	cd07843, STKc_CDC2L1, Catalytic domain of the Serine/Threonine Kinase, Cell Division Cycle 2-like 1. STKs catalyze the transfer of the gamma-phosphoryl group from ATP to serine/threonine residues on protein substrates. CDC2L1, also called PITSLRE, exists in different isoforms which are named using the alias CDK11(p). The CDC2L1 gene produces two protein products, CDK11(p110) and CDK11(p58). CDC2L…	KOG0663, KOG0663, KOG0663, Protein kinase PITSLRE and related kinases [General function prediction only]. 1.4337e-10	gi|379048255|gb|AFC88295.1| CDK protein [Hevea brasiliensis] 1.4e-08	gi|985446201|ref|XM_006477493.2| PREDICTED: Citrus sinensis cyclin-dependent kinase G1 (LOC102610073), mRNA 6.24848e-30	-	sp|Q6K5F8|CDKG1_ORYSJ Cyclin-dependent kinase G-1 OS=Oryza sativa subsp. japonica GN=CDKG-1 PE=2 SV=1 4.68458e-10	tr|A0A067EFA5|A0A067EFA5_CITSI Uncharacterized protein OS=Citrus sinensis GN=CISIN_1g035861mg PE=4 SV=1 1.0e-08	GO:0004672, protein kinase activity;GO:0004693, cyclin-dependent protein serine/threonine kinase activity;GO:0005524, ATP binding;GO:0008353, RNA polymerase II carboxy-terminal domain kinase activity	-
TRINITY_DN27100_c2_g2	3.28919	13.2529	-2.0105	0.000849987	0.00442161	down	cd07843, STKc_CDC2L1, Catalytic domain of the Serine/Threonine Kinase, Cell Division Cycle 2-like 1. STKs catalyze the transfer of the gamma-phosphoryl group from ATP to serine/threonine residues on protein substrates. CDC2L1, also called PITSLRE, exists in different isoforms which are named using the alias CDK11(p). The CDC2L1 gene produces two protein products, CDK11(p110) and CDK11(p58). CDC2L…	KOG0663, KOG0663, KOG0663, Protein kinase PITSLRE and related kinases [General function prediction only]. 1.65303e-10	gi|567895146|ref|XP_006440061.1| hypothetical protein CICLE_v10019071mg [Citrus clementina] 2.8e-18	gi|985446201|ref|XM_006477493.2| PREDICTED: Citrus sinensis cyclin-dependent kinase G1 (LOC102610073), mRNA 8.68863e-38	-	sp|Q7XUF4|CDKG2_ORYSJ Cyclin-dependent kinase G-2 OS=Oryza sativa subsp. japonica GN=CDKG-2 PE=2 SV=2 1.54278e-23	tr|V4TIV7|V4TIV7_9ROSI Uncharacterized protein OS=Citrus clementina GN=CICLE_v10019071mg PE=4 SV=1 2.1e-18	GO:0004672, protein kinase activity;GO:0004693, cyclin-dependent protein serine/threonine kinase activity;GO:0005524, ATP binding;GO:0008353, RNA polymerase II carboxy-terminal domain kinase activity	-
TRINITY_DN53239_c4_g5	25.1416	69.344	-1.46369	0.000331589	0.00200081	down	-	-	gi|590706217|ref|XP_007047661.1| Leucine-rich receptor-like protein kinase family protein [Theobroma cacao] 7.0e-22	-	-	sp|O49545|BAME1_ARATH Leucine-rich repeat receptor-like serine/threonine-protein kinase BAM1 OS=Arabidopsis thaliana GN=BAM1 PE=1 SV=1 3.2799e-27	tr|V4RX11|V4RX11_9ROSI Non-specific serine/threonine protein kinase OS=Citrus clementina GN=CICLE_v10024796mg PE=3 SV=1 5.4e-22	GO:0004672, protein kinase activity;GO:0004674, protein serine/threonine kinase activity;GO:0005524, ATP binding;GO:0005886, plasma membrane;GO:0010075, regulation of meristem growth;GO:0016021, integral component of membrane;GO:0030154, cell differentiation;GO:0033612, receptor serine/threonine kinase binding;GO:0043621, protein self-association;GO:0048229, gametophyte development;GO:0048437, fl…	-
TRINITY_DN29154_c0_g1	71.1893	32.7756	1.11904	8.84065e-05	0.000646932	up	PTZ00191, PTZ00191, 60S ribosomal protein L23a; Provisional. 4.9153e-08	KOG1751, KOG1751, KOG1751, 60s ribosomal protein L23 [Translation, ribosomal structure and biogenesis]. 1.82302e-10	-	gi|567887091|ref|XM_006436005.1| Citrus clementina hypothetical protein (CICLE_v10032980mg) mRNA, complete cds 1.84422e-49	-	sp|Q9AT35|RL23A_DAUCA 60S ribosomal protein L23a OS=Daucus carota GN=RPL23A PE=2 SV=1 2.30711e-10	-	GO:0000166, nucleotide binding;GO:0003735, structural constituent of ribosome;GO:0005840, ribosome;GO:0006412, translation;GO:0019843, rRNA binding	K02893-ko03010 Ribosome
TRINITY_DN39825_c1_g2	2.12095	8.29546	-1.96761	3.72842e-05	0.00030636	down	-	KOG1100, KOG1100, KOG1100, Predicted E3 ubiquitin ligase [Posttranslational modification, protein turnover, chaperones]. 2.64017e-10	gi|567884367|ref|XP_006434742.1| hypothetical protein CICLE_v10001290mg [Citrus clementina] 9.0e-53	gi|567884366|ref|XM_006434679.1| Citrus clementina hypothetical protein (CICLE_v10001290mg) mRNA, complete cds 8.09019e-166	-	-	tr|V4T466|V4T466_9ROSI Uncharacterized protein OS=Citrus clementina GN=CICLE_v10001290mg PE=4 SV=1 6.8e-53	GO:0008270, zinc ion binding	-
TRINITY_DN37894_c0_g1	0.117929	8.32956	-6.14225	4.65153e-06	5.05198e-05	down	-	-	-	-	-	-	-	-	-
TRINITY_DN45586_c1_g1	14.2903	3.95352	1.85383	3.07592e-14	2.14691e-12	up	PLN03087, PLN03087, BODYGUARD 1 domain containing hydrolase; Provisional. 0.0	KOG1454, KOG1454, KOG1454, Predicted hydrolase/acyltransferase (alpha/beta hydrolase superfamily) [General function prediction only]. 1.30886e-11	gi|567893458|ref|XP_006439217.1| hypothetical protein CICLE_v10019909mg [Citrus clementina] 7.6e-149	gi|985447292|ref|XM_006476221.2| PREDICTED: Citrus sinensis uncharacterized LOC102607146 (LOC102607146), transcript variant X1, mRNA 0.0	pfam00561, Abhydrolase_1, alpha/beta hydrolase fold. This catalytic domain is found in a very wide range of enzymes. 3.48082e-11	sp|C5CN82|RUTD_VARPS Putative aminoacrylate hydrolase RutD OS=Variovorax paradoxus (strain S110) GN=rutD PE=3 SV=1 7.17861e-09	tr|V4TGH5|V4TGH5_9ROSI Uncharacterized protein OS=Citrus clementina GN=CICLE_v10019909mg PE=4 SV=1 5.8e-149	GO:0006212, uracil catabolic process;GO:0016811, hydrolase activity, acting on carbon-nitrogen (but not peptide) bonds, in linear amides;GO:0019740, nitrogen utilization	-
TRINITY_DN45586_c1_g2	0.415353	8.12094	-4.28924	2.53084e-10	8.10879e-09	down	PLN03087, PLN03087, BODYGUARD 1 domain containing hydrolase; Provisional. 3.15782e-86	-	gi|985447294|ref|XP_015385409.1| PREDICTED: uncharacterized protein LOC102607146 isoform X2 [Citrus sinensis] 1.2e-78	gi|567893457|ref|XM_006439154.1| Citrus clementina hypothetical protein (CICLE_v10019909mg) mRNA, complete cds 3.77708e-165	-	-	tr|V4TGH5|V4TGH5_9ROSI Uncharacterized protein OS=Citrus clementina GN=CICLE_v10019909mg PE=4 SV=1 9.3e-79	-	-
TRINITY_DN45412_c0_g6	6.00351	1.99717	1.58785	0.00148205	0.00704323	up	-	-	gi|763762288|gb|KJB29542.1| hypothetical protein B456_005G106500 [Gossypium raimondii] 2.9e-15	gi|1000987186|ref|XM_002510297.2| PREDICTED: Ricinus communis uncharacterized LOC8288885 (LOC8288885), mRNA 8.50089e-31	-	-	tr|A0A0D2PR30|A0A0D2PR30_GOSRA Uncharacterized protein OS=Gossypium raimondii GN=B456_005G106500 PE=4 SV=1 2.2e-15	-	-
TRINITY_DN44790_c0_g3	12.0543	2.71898	2.14842	0.00120226	0.0059222	up	-	-	-	gi|985459375|ref|XM_006485653.2| PREDICTED: Citrus sinensis transcription factor BIM1 (LOC102629701), mRNA 2.73242e-65	-	-	-	-	-
TRINITY_DN17672_c0_g1	2.0542	9.20412	-2.1637	0.00236479	0.0104073	down	-	-	-	-	-	-	-	-	-
TRINITY_DN30427_c2_g1	5.49619	23.0424	-2.06779	2.04062e-06	2.46106e-05	down	-	-	gi|641862409|gb|KDO81096.1| hypothetical protein CISIN_1g044749mg [Citrus sinensis] 1.7e-138	gi|567882636|ref|XM_006433814.1| Citrus clementina hypothetical protein (CICLE_v10000564mg) mRNA, complete cds 0.0	-	sp|Q9LTX2|TIR1L_ARATH Transport inhibitor response 1-like protein OS=Arabidopsis thaliana GN=At5g49980 PE=2 SV=1 2.6388e-142	tr|V4T1T9|V4T1T9_9ROSI Uncharacterized protein OS=Citrus clementina GN=CICLE_v10000564mg PE=4 SV=1 1.3e-138	GO:0000822, inositol hexakisphosphate binding;GO:0005634, nucleus;GO:0009734, auxin-activated signaling pathway;GO:0010011, auxin binding;GO:0016567, protein ubiquitination;GO:0019005, SCF ubiquitin ligase complex	-
TRINITY_DN22289_c0_g2	0.119171	11.4578	-6.58715	1.07692e-05	0.000104916	down	-	-	gi|641838282|gb|KDO57226.1| hypothetical protein CISIN_1g003892mg [Citrus sinensis] 7.0e-29	gi|985465700|ref|XM_006489989.2| PREDICTED: Citrus sinensis uncharacterized LOC102611142 (LOC102611142), transcript variant X3, mRNA 5.00193e-75	-	-	tr|A0A067F219|A0A067F219_CITSI Uncharacterized protein OS=Citrus sinensis GN=CISIN_1g003892mg PE=4 SV=1 5.4e-29	-	-
TRINITY_DN37918_c1_g1	0.629426	6.67568	-3.40681	2.55287e-05	0.000221117	down	-	-	-	-	-	-	-	-	-
TRINITY_DN36392_c1_g2	1.5785	5.61489	-1.8307	0.00569165	0.0214802	down	-	-	gi|567915291|ref|XP_006449959.1| hypothetical protein CICLE_v10015057mg [Citrus clementina] 1.4e-34	gi|985433158|ref|XM_015526935.1| PREDICTED: Citrus sinensis hypothetical protein (LOC102629222), transcript variant X4, mRNA 4.34392e-87	-	-	tr|A0A067GFX6|A0A067GFX6_CITSI Uncharacterized protein OS=Citrus sinensis GN=CISIN_1g011425mg PE=4 SV=1 1.1e-34	-	-
TRINITY_DN35502_c0_g1	12.2896	3.38618	1.8597	0.0106982	0.0358766	up	PLN03006, PLN03006, carbonate dehydratase. 4.17604e-28	KOG1578, KOG1578, KOG1578, Predicted carbonic anhydrase involved in protection against oxidative damage [Inorganic ion transport and metabolism]. 7.09045e-12	gi|641832486|gb|KDO51520.1| hypothetical protein CISIN_1g021901mg [Citrus sinensis] 2.5e-32	gi|985461656|ref|XM_006487444.2| PREDICTED: Citrus sinensis beta carbonic anhydrase 5, chloroplastic-like (LOC102626530), transcript variant X3, mRNA 6.13744e-69	-	sp|Q94CE3|BCA5_ARATH Beta carbonic anhydrase 5, chloroplastic OS=Arabidopsis thaliana GN=BCA5 PE=2 SV=1 6.9869e-27	tr|V4SDU0|V4SDU0_9ROSI Carbonic anhydrase OS=Citrus clementina GN=CICLE_v10028905mg PE=3 SV=1 1.9e-32	GO:0004089, carbonate dehydratase activity;GO:0008270, zinc ion binding;GO:0009507, chloroplast;GO:0015976, carbon utilization	-
TRINITY_DN43196_c2_g2	30.0638	73.5388	-1.29048	2.64846e-10	8.43782e-09	down	sd00006, TPR, Tetratricopeptide repeat. The Tetratricopeptide repeat (TPR) typically contains 34 amino acids and is found in a variety of organisms including bacteria, cyanobacteria, yeast, fungi, plants, and humans. It is present in a variety of proteins including those involved in chaperone, cell-cycle, transcription, and protein transport complexes. The number of TPR motifs varies among protei…	KOG1125, KOG1125, KOG1125, TPR repeat-containing protein [General function prediction only]. 1.34804e-40	gi|568841601|ref|XP_006474746.1| PREDICTED: peroxisome biogenesis protein 5 [Citrus sinensis] 4.9e-80	gi|985443865|ref|XM_006474683.2| PREDICTED: Citrus sinensis peroxisome biogenesis protein 5 (LOC102618791), mRNA 0.0	-	sp|Q9FMA3|PEX5_ARATH Peroxisome biogenesis protein 5 OS=Arabidopsis thaliana GN=PEX5 PE=1 SV=1 7.92635e-87	tr|V4WH54|V4WH54_9ROSI Uncharacterized protein OS=Citrus clementina GN=CICLE_v10007566mg PE=4 SV=1 8.4e-80	GO:0005052, peroxisome matrix targeting signal-1 binding;GO:0005778, peroxisomal membrane;GO:0005829, cytosol;GO:0006625, protein targeting to peroxisome;GO:0009733, response to auxin;GO:0016560, protein import into peroxisome matrix, docking	K13342-ko04146 Peroxisome
TRINITY_DN33259_c0_g1	3.71843	13.0949	-1.81624	1.50219e-14	1.10557e-12	down	PLN03165, PLN03165, chaperone protein dnaJ-related; Provisional. 9.90876e-06	-	gi|567916876|ref|XP_006450444.1| hypothetical protein CICLE_v10009875mg [Citrus clementina] 7.2e-48	gi|828313154|ref|XM_004501266.2| PREDICTED: Cicer arietinum uncharacterized LOC101494181 (LOC101494181), mRNA 2.30573e-59	-	-	tr|V4UHL1|V4UHL1_9ROSI Uncharacterized protein OS=Citrus clementina GN=CICLE_v10009875mg PE=4 SV=1 5.5e-48	-	-
TRINITY_DN28263_c0_g2	180.632	90.1437	1.00276	0.0151887	0.0474805	up	PLN02270, PLN02270, phospholipase D alpha. 3.42095e-07	-	-	gi|310780852|gb|HQ432806.1| Litchi chinensis phospholipase D alpha (PLDalpha) mRNA, complete cds 3.80662e-24	-	sp|O82549|PLDA1_BRAOC Phospholipase D alpha 1 OS=Brassica oleracea var. capitata GN=PLD1 PE=2 SV=1 9.39472e-07	-	GO:0004630, phospholipase D activity;GO:0005509, calcium ion binding;GO:0005737, cytoplasm;GO:0016020, membrane;GO:0016042, lipid catabolic process;GO:0046470, phosphatidylcholine metabolic process;GO:0070290, N-acylphosphatidylethanolamine-specific phospholipase D activity	-
TRINITY_DN28263_c0_g3	0.816869	5.59631	-2.7763	6.66948e-10	1.93592e-08	down	PLN02270, PLN02270, phospholipase D alpha. 1.35878e-48	KOG1329, KOG1329, KOG1329, Phospholipase D1 [Lipid transport and metabolism]. 3.94427e-15	gi|641829462|gb|KDO48582.1| hypothetical protein CISIN_1g004579mg [Citrus sinensis] 3.1e-42	gi|985430077|ref|XM_006465277.2| PREDICTED: Citrus sinensis phospholipase D alpha (LOC102578017), transcript variant X1, mRNA 1.16194e-96	-	sp|O04883|PLDA1_PIMBR Phospholipase D alpha 1 OS=Pimpinella brachycarpa GN=PLD1 PE=2 SV=1 1.09733e-46	tr|A0A067ECC9|A0A067ECC9_CITSI Uncharacterized protein OS=Citrus sinensis GN=CISIN_1g004579mg PE=4 SV=1 2.3e-42	GO:0003824, catalytic activity;GO:0004630, phospholipase D activity;GO:0005509, calcium ion binding;GO:0016020, membrane;GO:0016042, lipid catabolic process;GO:0046470, phosphatidylcholine metabolic process;GO:0070290, N-acylphosphatidylethanolamine-specific phospholipase D activity	-
TRINITY_DN28263_c0_g1	12.078	2.15523	2.48647	3.06812e-06	3.5165e-05	up	PLN02270, PLN02270, phospholipase D alpha. 6.92109e-152	KOG1329, KOG1329, KOG1329, Phospholipase D1 [Lipid transport and metabolism]. 1.07665e-62	gi|641829460|gb|KDO48580.1| hypothetical protein CISIN_1g004579mg [Citrus sinensis] 6.3e-122	gi|567869290|ref|XM_006427204.1| Citrus clementina hypothetical protein (CICLE_v10024917mg) mRNA, complete cds 0.0	pfam12357, PLD_C, Phospholipase D C terminal. This domain family is found in eukaryotes, and is approximately 70 amino acids in length. The family is found in association with pfam00168, pfam00614. There is a conserved FPD sequence motif. This family is the C terminal of phospholipase D. PLD is a major plant lipid-degrading enzyme which is involved in signal transduction. 3.20283e-08	sp|Q41142|PLDA1_RICCO Phospholipase D alpha 1 OS=Ricinus communis GN=PLD1 PE=1 SV=1 1.88731e-144	tr|V4SIP5|V4SIP5_9ROSI Phospholipase D OS=Citrus clementina GN=CICLE_v10024917mg PE=3 SV=1 4.8e-122	GO:0004630, phospholipase D activity;GO:0005509, calcium ion binding;GO:0005773, vacuole;GO:0005783, endoplasmic reticulum;GO:0005886, plasma membrane;GO:0009536, plastid;GO:0016020, membrane;GO:0016042, lipid catabolic process;GO:0046470, phosphatidylcholine metabolic process;GO:0070290, N-acylphosphatidylethanolamine-specific phospholipase D activity	-
TRINITY_DN28263_c0_g4	15.8396	1.57707	3.32822	1.55494e-05	0.000143633	up	PLN02270, PLN02270, phospholipase D alpha. 7.46289e-27	KOG1329, KOG1329, KOG1329, Phospholipase D1 [Lipid transport and metabolism]. 2.05118e-12	gi|567869291|ref|XP_006427267.1| hypothetical protein CICLE_v10024917mg [Citrus clementina] 1.3e-22	gi|567869290|ref|XM_006427204.1| Citrus clementina hypothetical protein (CICLE_v10024917mg) mRNA, complete cds 5.15241e-50	pfam12357, PLD_C, Phospholipase D C terminal. This domain family is found in eukaryotes, and is approximately 70 amino acids in length. The family is found in association with pfam00168, pfam00614. There is a conserved FPD sequence motif. This family is the C terminal of phospholipase D. PLD is a major plant lipid-degrading enzyme which is involved in signal transduction. 7.5023e-13	sp|P86387|PLDA1_CARPA Phospholipase D alpha 1 OS=Carica papaya GN=PLD1 PE=1 SV=1 3.10691e-26	tr|A0A067E3Y9|A0A067E3Y9_CITSI Phospholipase D OS=Citrus sinensis GN=CISIN_1g004579mg PE=3 SV=1 9.8e-23	GO:0004630, phospholipase D activity;GO:0005509, calcium ion binding;GO:0016020, membrane;GO:0016042, lipid catabolic process;GO:0034638, phosphatidylcholine catabolic process;GO:0046470, phosphatidylcholine metabolic process;GO:0070290, N-acylphosphatidylethanolamine-specific phospholipase D activity	-
TRINITY_DN45389_c1_g1	14.4853	28.9732	-1.00014	0.000232686	0.00147591	down	-	-	-	gi|985459284|ref|XM_006485600.2| PREDICTED: Citrus sinensis UBP1-associated protein 2C (LOC102614751), mRNA 1.23419e-35	-	-	-	-	-
TRINITY_DN46933_c0_g4	4.04584	13.5695	-1.74585	1.07633e-05	0.000104867	down	PLN02525, PLN02525, phosphatidic acid phosphatase family protein. 8.79087e-06	-	gi|567874707|ref|XP_006429943.1| hypothetical protein CICLE_v10011869mg [Citrus clementina] 2.5e-32	-	-	sp|Q9M2G7|LPPD_ARATH Lipid phosphate phosphatase delta OS=Arabidopsis thaliana GN=LPPD PE=2 SV=1 2.04447e-24	tr|V4S6V7|V4S6V7_9ROSI Uncharacterized protein OS=Citrus clementina GN=CICLE_v10011869mg PE=4 SV=1 1.9e-32	GO:0005789, endoplasmic reticulum membrane;GO:0006665, sphingolipid metabolic process;GO:0009737, response to abscisic acid;GO:0016021, integral component of membrane;GO:0016787, hydrolase activity;GO:0090332, stomatal closure	-
TRINITY_DN41584_c1_g2	9.10147	20.9044	-1.19963	0.00123254	0.00604229	down	-	-	gi|641836651|gb|KDO55613.1| hypothetical protein CISIN_1g026777mg [Citrus sinensis] 1.2e-21	gi|985436596|ref|XM_006469972.2| PREDICTED: Citrus sinensis hypothetical protein (LOC102625689), mRNA 4.86894e-60	-	-	tr|V4U371|V4U371_9ROSI Uncharacterized protein OS=Citrus clementina GN=CICLE_v10016522mg PE=4 SV=1 8.8e-22	-	-
TRINITY_DN42197_c0_g2	0.0001	8.91872	-16.4445	2.67147e-08	5.30028e-07	down	-	-	gi|641842510|gb|KDO61415.1| hypothetical protein CISIN_1g000115mg [Citrus sinensis] 4.2e-21	gi|985446546|ref|XM_006477113.2| PREDICTED: Citrus sinensis uncharacterized LOC102627454 (LOC102627454), transcript variant X4, mRNA 4.04818e-77	-	-	tr|A0A067F5L2|A0A067F5L2_CITSI Uncharacterized protein OS=Citrus sinensis GN=CISIN_1g000115mg PE=4 SV=1 3.2e-21	-	-
TRINITY_DN31402_c1_g1	5.35696	1.77683	1.59211	9.16098e-08	1.58241e-06	up	-	-	-	-	-	-	-	-	-
TRINITY_DN49691_c1_g1	5.23746	20.1854	-1.94637	1.19097e-15	1.04687e-13	down	COG0816, COG0816, Predicted endonuclease involved in recombination (possible Holliday junction resolvase in Mycoplasmas and B. subtilis) [DNA replication, recombination, and repair]. 2.29272e-12	-	gi|568871966|ref|XP_006489147.1| PREDICTED: putative pre-16S rRNA nuclease isoform X1 [Citrus sinensis] 1.0e-78	gi|985464269|ref|XM_006489084.2| PREDICTED: Citrus sinensis putative pre-16S rRNA nuclease (LOC102610643), transcript variant X1, mRNA 1.99173e-174	pfam03652, RuvX, Holliday junction resolvase. This family of nucleases resolves the Holliday junction intermediates in genetic recombination. 2.18202e-12	sp|A4XKC6|YQGF_CALS8 Putative pre-16S rRNA nuclease OS=Caldicellulosiruptor saccharolyticus (strain ATCC 43494 / DSM 8903 / Tp8T 6331) GN=Csac_1776 PE=3 SV=1 3.2584e-18	tr|A0A067GI26|A0A067GI26_CITSI Uncharacterized protein OS=Citrus sinensis GN=CISIN_1g030251mg PE=3 SV=1 4.0e-78	GO:0000967, rRNA 5'-end processing;GO:0003676, nucleic acid binding;GO:0004518, nuclease activity;GO:0005737, cytoplasm;GO:0006364, rRNA processing	-
TRINITY_DN38042_c3_g1	4.7016	11.1533	-1.24625	3.92328e-05	0.000320466	down	-	-	gi|567889136|ref|XP_006437090.1| hypothetical protein CICLE_v10032522mg [Citrus clementina] 3.2e-88	gi|567889135|ref|XM_006437027.1| Citrus clementina hypothetical protein (CICLE_v10032522mg) mRNA, complete cds 4.41299e-151	-	-	tr|V4TFG5|V4TFG5_9ROSI Uncharacterized protein OS=Citrus clementina GN=CICLE_v10032522mg PE=4 SV=1 2.5e-88	-	-
TRINITY_DN41468_c1_g1	4.83976	11.1164	-1.19969	6.54231e-05	0.000498119	down	COG5333, CCL1, Cdk activating kinase (CAK)/RNA polymerase II transcription initiation/nucleotide excision repair factor TFIIH/TFIIK, cyclin H subunit [Cell division and chromosome partitioning / Transcription / DNA replication, recombination, and repair]. 9.20367e-10	KOG0834, KOG0834, KOG0834, CDK9 kinase-activating protein cyclin T [Cell cycle control, cell division, chromosome partitioning]. 1.76095e-37	gi|641842726|gb|KDO61630.1| hypothetical protein CISIN_1g012810mg [Citrus sinensis] 2.1e-72	gi|568842811|ref|XM_006475263.1| PREDICTED: Citrus sinensis cyclin-T1-3-like (LOC102620815), mRNA 6.3826e-178	-	sp|Q2QQS5|CCT14_ORYSJ Cyclin-T1-4 OS=Oryza sativa subsp. japonica GN=CYCT1-1 PE=2 SV=1 1.97422e-64	tr|A0A067F677|A0A067F677_CITSI Uncharacterized protein OS=Citrus sinensis GN=CISIN_1g012810mg PE=3 SV=1 1.6e-72	GO:0000307, cyclin-dependent protein kinase holoenzyme complex;GO:0005634, nucleus;GO:0007049, cell cycle;GO:0016538, cyclin-dependent protein serine/threonine kinase regulator activity;GO:0045737, positive regulation of cyclin-dependent protein serine/threonine kinase activity;GO:0045944, positive regulation of transcription by RNA polymerase II;GO:0051301, cell division;GO:1901409, positive reg…	-
TRINITY_DN34065_c2_g1	7.63782	2.64238	1.53132	0.00748302	0.0269052	up	-	-	-	-	-	-	-	-	-
TRINITY_DN50767_c2_g1	0.0001	6.95964	-16.0867	3.3631e-09	8.27006e-08	down	-	-	-	-	-	-	-	-	-
TRINITY_DN47797_c1_g2	35.8526	6.49414	2.46487	1.37302e-12	7.10379e-11	up	PLN02639, PLN02639, oxidoreductase, 2OG-Fe(II) oxygenase family protein. 2.80578e-41	KOG0143, KOG0143, KOG0143, Iron/ascorbate family oxidoreductases [Secondary metabolites biosynthesis, transport and catabolism, General function prediction only]. 5.83273e-41	gi|567911727|ref|XP_006448177.1| hypothetical protein CICLE_v10015577mg [Citrus clementina] 1.8e-100	-	pfam03171, 2OG-FeII_Oxy, 2OG-Fe(II) oxygenase superfamily. This family contains members of the 2-oxoglutarate (2OG) and Fe(II)-dependent oxygenase superfamily. This family includes the C-terminal of prolyl 4-hydroxylase alpha subunit. The holoenzyme has the activity EC:1.14.11.2 catalysing the reaction: Procollagen L-proline + 2-oxoglutarate + O2 <=; procollagen trans- 4-hydroxy-L-proline + succi…	sp|Q94A78|ACCH4_ARATH 1-aminocyclopropane-1-carboxylate oxidase homolog 4 OS=Arabidopsis thaliana GN=At1g03400 PE=2 SV=1 2.38613e-79	tr|V4U644|V4U644_9ROSI Uncharacterized protein OS=Citrus clementina GN=CICLE_v10015577mg PE=3 SV=1 1.4e-100	GO:0009815, 1-aminocyclopropane-1-carboxylate oxidase activity;GO:0016491, oxidoreductase activity;GO:0046872, metal ion binding;GO:0051213, dioxygenase activity	-
TRINITY_DN47797_c1_g1	10.6595	2.80173	1.92775	0.000164072	0.00109669	up	PLN02947, PLN02947, oxidoreductase. 1.50476e-15	KOG0143, KOG0143, KOG0143, Iron/ascorbate family oxidoreductases [Secondary metabolites biosynthesis, transport and catabolism, General function prediction only]. 9.26804e-13	gi|641841825|gb|KDO60735.1| hypothetical protein CISIN_1g046659mg [Citrus sinensis] 3.1e-53	gi|567911728|ref|XM_006448115.1| Citrus clementina hypothetical protein (CICLE_v10017931mg) mRNA, partial cds 1.95195e-87	pfam14226, DIOX_N, non-haem dioxygenase in morphine synthesis N-terminal. This is the highly conserved N-terminal region of proteins with 2-oxoglutarate/Fe(II)-dependent dioxygenase activity. 8.98927e-09	sp|Q84MB3|ACCH1_ARATH 1-aminocyclopropane-1-carboxylate oxidase homolog 1 OS=Arabidopsis thaliana GN=At1g06620 PE=2 SV=1 4.93733e-34	tr|A0A067F3S5|A0A067F3S5_CITSI Uncharacterized protein OS=Citrus sinensis GN=CISIN_1g046659mg PE=4 SV=1 2.4e-53	GO:0016491, oxidoreductase activity;GO:0046872, metal ion binding	-
TRINITY_DN25163_c0_g2	3.34111	7.84257	-1.231	0.00265481	0.011457	down	-	-	gi|567922452|ref|XP_006453232.1| hypothetical protein CICLE_v10007337mg [Citrus clementina] 2.7e-171	gi|985443421|ref|XM_006474221.2| PREDICTED: Citrus sinensis uncharacterized LOC102609850 (LOC102609850), mRNA 0.0	-	sp|Q9SZR3|SMXL4_ARATH Protein SMAX1-LIKE 4 OS=Arabidopsis thaliana GN=SMXL4 PE=1 SV=1 3.98436e-49	tr|V4UJX8|V4UJX8_9ROSI Uncharacterized protein OS=Citrus clementina GN=CICLE_v10007337mg PE=4 SV=1 2.1e-171	GO:0005634, nucleus;GO:0006351, transcription, DNA-templated;GO:0006355, regulation of transcription, DNA-templated;GO:0009507, chloroplast;GO:0016787, hydrolase activity;GO:0019538, protein metabolic process	-
TRINITY_DN19897_c0_g1	2.91303	8.48491	-1.54238	0.0092607	0.0319281	down	cd14013, STKc_SNT7_plant, Catalytic domain of the Serine/Threonine kinase, Plant SNT7. STKs catalyze the transfer of the gamma-phosphoryl group from ATP to serine/threonine residues on protein substrates. SNT7 is a plant thylakoid-associated kinase that is essential in short- and long-term acclimation responses to cope with various light conditions in order to maintain photosynthetic redox poise …	-	gi|568855224|ref|XP_006481208.1| PREDICTED: serine/threonine-protein kinase STN8, chloroplastic [Citrus sinensis] 2.6e-23	gi|985452843|ref|XR_001508510.1| PREDICTED: Citrus sinensis serine/threonine-protein kinase STN8, chloroplastic (LOC102607161), transcript variant X8, misc_RNA 4.19186e-68	-	sp|Q9LZV4|STN8_ARATH Serine/threonine-protein kinase STN8, chloroplastic OS=Arabidopsis thaliana GN=STN8 PE=2 SV=1 2.38854e-27	tr|A0A067FDB8|A0A067FDB8_CITSI Uncharacterized protein OS=Citrus sinensis GN=CISIN_1g039267mg PE=4 SV=1 2.0e-23	GO:0004672, protein kinase activity;GO:0004674, protein serine/threonine kinase activity;GO:0005524, ATP binding;GO:0009507, chloroplast;GO:0009534, chloroplast thylakoid;GO:0009579, thylakoid;GO:0042549, photosystem II stabilization	-
TRINITY_DN46984_c1_g4	10.0856	46.413	-2.20223	6.43366e-11	2.35519e-09	down	PLN02702, PLN02702, L-idonate 5-dehydrogenase. 1.64797e-46	KOG0024, KOG0024, KOG0024, Sorbitol dehydrogenase [Secondary metabolites biosynthesis, transport and catabolism]. 5.80199e-20	gi|641841216|gb|KDO60130.1| hypothetical protein CISIN_1g0174261mg, partial [Citrus sinensis] 3.0e-47	gi|985466048|ref|XM_006490244.2| PREDICTED: Citrus sinensis sorbitol dehydrogenase-like (LOC102614310), transcript variant X2, mRNA 4.81684e-114	pfam08240, ADH_N, Alcohol dehydrogenase GroES-like domain. This is the catalytic domain of alcohol dehydrogenases. Many of them contain an inserted zinc binding domain. This domain has a GroES-like structure. 1.05503e-06	sp|Q9FJ95|DHSO_ARATH Sorbitol dehydrogenase OS=Arabidopsis thaliana GN=SDH PE=1 SV=1 3.3124e-50	tr|A0A067F201|A0A067F201_CITSI Uncharacterized protein (Fragment) OS=Citrus sinensis GN=CISIN_1g0174261mg PE=3 SV=1 2.3e-47	GO:0003939, L-iditol 2-dehydrogenase activity;GO:0005737, cytoplasm;GO:0005829, cytosol;GO:0005886, plasma membrane;GO:0008270, zinc ion binding;GO:0009506, plasmodesma;GO:0016491, oxidoreductase activity;GO:0031966, mitochondrial membrane	-
TRINITY_DN46984_c1_g3	12.0293	40.5163	-1.75195	1.53666e-08	3.23562e-07	down	PLN02702, PLN02702, L-idonate 5-dehydrogenase. 4.74834e-28	KOG0024, KOG0024, KOG0024, Sorbitol dehydrogenase [Secondary metabolites biosynthesis, transport and catabolism]. 3.24161e-11	gi|567858296|ref|XP_006421831.1| hypothetical protein CICLE_v10006353mg [Citrus clementina] 8.6e-24	gi|985467733|ref|XM_006491529.2| PREDICTED: Citrus sinensis sorbitol dehydrogenase-like (LOC102618587), mRNA 2.06085e-53	-	sp|Q9FJ95|DHSO_ARATH Sorbitol dehydrogenase OS=Arabidopsis thaliana GN=SDH PE=1 SV=1 5.53449e-26	tr|V4SDJ8|V4SDJ8_9ROSI Uncharacterized protein OS=Citrus clementina GN=CICLE_v10006353mg PE=4 SV=1 6.6e-24	GO:0003939, L-iditol 2-dehydrogenase activity;GO:0005737, cytoplasm;GO:0005829, cytosol;GO:0005886, plasma membrane;GO:0008270, zinc ion binding;GO:0009506, plasmodesma;GO:0016491, oxidoreductase activity;GO:0031966, mitochondrial membrane	-
TRINITY_DN46984_c1_g1	1.4221	5.4925	-1.94944	0.00381264	0.0154431	down	-	-	-	-	-	-	-	-	-
TRINITY_DN27934_c0_g1	3.72753	18.1186	-2.28118	0.00193733	0.00882651	down	-	-	gi|641833699|gb|KDO52708.1| hypothetical protein CISIN_1g019980mg [Citrus sinensis] 1.3e-12	gi|743916559|ref|XM_011003952.1| PREDICTED: Populus euphratica E3 ubiquitin ligase BIG BROTHER-related (LOC105109297), transcript variant X3, mRNA 2.12766e-35	-	sp|Q9LT17|BBR_ARATH E3 ubiquitin ligase BIG BROTHER-related OS=Arabidopsis thaliana GN=BBR PE=2 SV=1 6.85837e-12	tr|A0A067ECE4|A0A067ECE4_CITSI Uncharacterized protein OS=Citrus sinensis GN=CISIN_1g019980mg PE=4 SV=1 9.8e-13	GO:0004842, ubiquitin-protein transferase activity;GO:0008270, zinc ion binding;GO:0016567, protein ubiquitination;GO:0016874, ligase activity;GO:0043161, proteasome-mediated ubiquitin-dependent protein catabolic process;GO:0051865, protein autoubiquitination;GO:0061630, ubiquitin protein ligase activity	-
TRINITY_DN29945_c0_g1	16.2747	3.68981	2.14102	3.97309e-08	7.52645e-07	up	cd01837, SGNH_plant_lipase_like, SGNH_plant_lipase_like, a plant specific subfamily of the SGNH-family of hydrolases, a diverse family of lipases and esterases. The tertiary fold of the enzyme is substantially different from that of the alpha/beta hydrolase family and unique among all known hydrolases; its active site closely resembles the Ser-His-Asp(Glu) triad found in other serine hydrolases. …	-	gi|567901598|ref|XP_006443287.1| hypothetical protein CICLE_v10020709mg [Citrus clementina] 2.0e-193	gi|567901597|ref|XM_006443224.1| Citrus clementina hypothetical protein (CICLE_v10020709mg) mRNA, complete cds 0.0	-	sp|Q8LB81|GDL79_ARATH GDSL esterase/lipase At5g33370 OS=Arabidopsis thaliana GN=At5g33370 PE=2 SV=1 0.0	tr|V4TSV0|V4TSV0_9ROSI Uncharacterized protein OS=Citrus clementina GN=CICLE_v10020709mg PE=4 SV=1 1.5e-193	GO:0005576, extracellular region;GO:0016042, lipid catabolic process;GO:0016788, hydrolase activity, acting on ester bonds	-
TRINITY_DN36539_c0_g2	1.34822	5.01656	-1.89564	1.71321e-07	2.75449e-06	down	cd09913, EHD, Eps15 homology domain (EHD), C-terminal domain. Dynamin-like C-terminal Eps15 homology domain (EHD) proteins regulate endocytic events; they have been linked to a number of Rab proteins through their association with mutual effectors, suggesting a coordinate role in endocytic regulation. Eukaryotic EHDs comprise four members (EHD1-4) in mammals and single members in Caenorhabditis e…	KOG1954, KOG1954, KOG1954, Endocytosis/signaling protein EHD1 [Signal transduction mechanisms, Intracellular trafficking, secretion, and vesicular transport]. 7.57755e-61	gi|567920894|ref|XP_006452453.1| hypothetical protein CICLE_v10007883mg [Citrus clementina] 6.4e-77	gi|985443931|ref|XM_006474943.2| PREDICTED: Citrus sinensis EH domain-containing protein 1 (LOC102613367), mRNA 0.0	-	sp|Q94CF0|EHD1_ARATH EH domain-containing protein 1 OS=Arabidopsis thaliana GN=EHD1 PE=1 SV=1 7.23738e-90	tr|A0A0D2QA42|A0A0D2QA42_GOSRA Uncharacterized protein OS=Gossypium raimondii GN=B456_002G093200 PE=3 SV=1 4.9e-77	GO:0005509, calcium ion binding;GO:0005525, GTP binding;GO:0005737, cytoplasm;GO:0005768, endosome;GO:0005886, plasma membrane;GO:0006897, endocytosis;GO:0009506, plasmodesma;GO:0010008, endosome membrane;GO:0016020, membrane;GO:0016787, hydrolase activity;GO:0032456, endocytic recycling;GO:0042538, hyperosmotic salinity response;GO:0043231, intracellular membrane-bounded organelle;GO:0051260, pr…	-
TRINITY_DN36539_c0_g1	12.8871	3.84127	1.74628	0.00145392	0.00693156	up	cd09913, EHD, Eps15 homology domain (EHD), C-terminal domain. Dynamin-like C-terminal Eps15 homology domain (EHD) proteins regulate endocytic events; they have been linked to a number of Rab proteins through their association with mutual effectors, suggesting a coordinate role in endocytic regulation. Eukaryotic EHDs comprise four members (EHD1-4) in mammals and single members in Caenorhabditis e…	KOG1954, KOG1954, KOG1954, Endocytosis/signaling protein EHD1 [Signal transduction mechanisms, Intracellular trafficking, secretion, and vesicular transport]. 3.98405e-45	gi|728814318|gb|KHG01502.1| EH domain-containing 1 [Gossypium arboreum] 1.7e-42	gi|985443931|ref|XM_006474943.2| PREDICTED: Citrus sinensis EH domain-containing protein 1 (LOC102613367), mRNA 4.8884e-105	-	sp|Q94CF0|EHD1_ARATH EH domain-containing protein 1 OS=Arabidopsis thaliana GN=EHD1 PE=1 SV=1 1.56103e-56	tr|A0A0B0MM98|A0A0B0MM98_GOSAR EH domain-containing 1 OS=Gossypium arboreum GN=F383_23165 PE=4 SV=1 1.3e-42	GO:0005509, calcium ion binding;GO:0005525, GTP binding;GO:0005737, cytoplasm;GO:0005768, endosome;GO:0005886, plasma membrane;GO:0006897, endocytosis;GO:0009506, plasmodesma;GO:0010008, endosome membrane;GO:0016020, membrane;GO:0016787, hydrolase activity;GO:0032456, endocytic recycling;GO:0042538, hyperosmotic salinity response;GO:0043231, intracellular membrane-bounded organelle;GO:0051260, pr…	-
TRINITY_DN23577_c0_g1	5.26317	1.29888	2.01866	0.00273135	0.0117332	up	-	-	gi|567922202|ref|XP_006453107.1| hypothetical protein CICLE_v10008496mg [Citrus clementina] 3.0e-07	gi|567922201|ref|XM_006453044.1| Citrus clementina hypothetical protein (CICLE_v10008496mg) mRNA, complete cds 6.91394e-28	-	-	tr|A0A067G4V8|A0A067G4V8_CITSI Uncharacterized protein OS=Citrus sinensis GN=CISIN_1g035696mg PE=4 SV=1 2.3e-07	-	-
TRINITY_DN31044_c2_g2	3.31342	7.30114	-1.1398	0.00710462	0.0257666	down	-	-	-	-	-	-	-	-	-
TRINITY_DN35221_c1_g2	2.6638	8.05424	-1.59626	1.83086e-08	3.79029e-07	down	PLN02567, PLN02567, alpha,alpha-trehalase. 2.9765e-131	KOG0602, KOG0602, KOG0602, Neutral trehalase [Carbohydrate transport and metabolism]. 1.92979e-66	gi|568834050|ref|XP_006471165.1| PREDICTED: probable trehalase isoform X2 [Citrus sinensis] 2.1e-107	gi|985438390|ref|XM_006471103.2| PREDICTED: Citrus sinensis probable trehalase (LOC102614800), transcript variant X4, mRNA 0.0	pfam01204, Trehalase, Trehalase. Trehalase (EC:3.2.1.28) is known to recycle trehalose to glucose. Trehalose is a physiological hallmark of heat-shock response in yeast and protects of proteins and membranes against a variety of stresses. This family is found in conjunction with pfam07492 in fungi. 4.22901e-38	sp|Q9FWC1|TRE_ORYSJ Probable trehalase OS=Oryza sativa subsp. japonica GN=Os10g0521000 PE=2 SV=1 2.37328e-119	tr|V4T5U9|V4T5U9_9ROSI Trehalase OS=Citrus clementina GN=CICLE_v10000621mg PE=3 SV=1 1.4e-106	GO:0004555, alpha,alpha-trehalase activity;GO:0005991, trehalose metabolic process;GO:0005993, trehalose catabolic process	K01194-ko00500 Starch and sucrose metabolism
TRINITY_DN52668_c3_g3	13.098	28.7781	-1.13563	0.000224774	0.00143245	down	-	-	gi|641847521|gb|KDO66401.1| hypothetical protein CISIN_1g003865mg [Citrus sinensis] 1.8e-14	-	-	sp|Q9ZVD0|SRRT_ARATH Serrate RNA effector molecule OS=Arabidopsis thaliana GN=SE PE=1 SV=2 2.7081e-07	tr|A0A067FT79|A0A067FT79_CITSI Uncharacterized protein OS=Citrus sinensis GN=CISIN_1g003865mg PE=4 SV=1 1.3e-14	GO:0003677, DNA binding;GO:0003700, DNA binding transcription factor activity;GO:0005634, nucleus;GO:0005730, nucleolus;GO:0005829, cytosol;GO:0006355, regulation of transcription, DNA-templated;GO:0006397, mRNA processing;GO:0008380, RNA splicing;GO:0009507, chloroplast;GO:0010267, production of ta-siRNAs involved in RNA interference;GO:0010445, nuclear dicing body;GO:0016607, nuclear speck;GO:0…	-
TRINITY_DN38218_c0_g7	0.0001	8.72258	-16.4125	6.85081e-14	4.49181e-12	down	-	-	-	-	-	-	-	-	-
TRINITY_DN52416_c5_g1	2.91583	9.84438	-1.75539	4.85638e-11	1.83095e-09	down	PLN02877, PLN02877, alpha-amylase/limit dextrinase. 0.0	KOG0470, KOG0470, KOG0470, 1,4-alpha-glucan branching enzyme/starch branching enzyme II [Carbohydrate transport and metabolism]. 1.2065e-11	gi|568863793|ref|XP_006485313.1| PREDICTED: pullulanase 1, chloroplastic isoform X1 [Citrus sinensis] 2.4e-181	gi|985458524|ref|XM_006485251.2| PREDICTED: Citrus sinensis pullulanase 1, chloroplastic (LOC102625188), transcript variant X2, mRNA 0.0	pfam11852, DUF3372, Domain of unknown function (DUF3372). This domain is functionally uncharacterized. This domain is found in bacteria and eukaryotes. This presumed domain is about 170 amino acids in length. 2.46578e-54	sp|Q8GTR4|PULA1_ARATH Pullulanase 1, chloroplastic OS=Arabidopsis thaliana GN=PU1 PE=2 SV=2 0.0	tr|M5XR33|M5XR33_PRUPE Uncharacterized protein OS=Prunus persica GN=PRUPE_ppa000905mg PE=4 SV=1 8.7e-168	GO:0005983, starch catabolic process;GO:0009507, chloroplast;GO:0009570, chloroplast stroma;GO:0010303, limit dextrinase activity;GO:0019252, starch biosynthetic process;GO:0051060, pullulanase activity	-
TRINITY_DN51206_c2_g3	6.58713	16.4845	-1.32339	1.47923e-06	1.85301e-05	down	-	-	gi|568875335|ref|XP_006490758.1| PREDICTED: serine/threonine-protein kinase EDR1 isoform X3 [Citrus sinensis] 8.0e-76	gi|985466655|ref|XM_006490695.2| PREDICTED: Citrus sinensis serine/threonine-protein kinase EDR1 (LOC102617147), transcript variant X3, mRNA 0.0	-	-	tr|A0A067F8X2|A0A067F8X2_CITSI Uncharacterized protein OS=Citrus sinensis GN=CISIN_1g045028mg PE=4 SV=1 6.1e-76	GO:0004672, protein kinase activity;GO:0005524, ATP binding	-
TRINITY_DN51206_c2_g1	3.20042	8.15141	-1.34879	1.75217e-05	0.0001596	down	pfam14381, EDR1, Ethylene-responsive protein kinase Le-CTR1. EDR1 regulates disease resistance and ethylene-induced senescence, and is also involved in stress response signalling and cell death regulation. 1.04055e-62	-	gi|641844887|gb|KDO63778.1| hypothetical protein CISIN_1g045028mg [Citrus sinensis] 6.4e-164	gi|567919279|ref|XM_006451583.1| Citrus clementina hypothetical protein (CICLE_v10007317mg) mRNA, complete cds 0.0	pfam14381, EDR1, Ethylene-responsive protein kinase Le-CTR1. EDR1 regulates disease resistance and ethylene-induced senescence, and is also involved in stress response signalling and cell death regulation. 2.48595e-63	sp|Q9FPR3|EDR1_ARATH Serine/threonine-protein kinase EDR1 OS=Arabidopsis thaliana GN=EDR1 PE=1 SV=1 3.72177e-58	tr|A0A067F8X2|A0A067F8X2_CITSI Uncharacterized protein OS=Citrus sinensis GN=CISIN_1g045028mg PE=4 SV=1 4.9e-164	GO:0000165, MAPK cascade;GO:0002229, defense response to oomycetes;GO:0004672, protein kinase activity;GO:0004709, MAP kinase kinase kinase activity;GO:0004712, protein serine/threonine/tyrosine kinase activity;GO:0005524, ATP binding;GO:0005634, nucleus;GO:0005769, early endosome;GO:0005783, endoplasmic reticulum;GO:0005802, trans-Golgi network;GO:0005829, cytosol;GO:0008219, cell death;GO:00094…	-
TRINITY_DN28949_c0_g1	2.63668	6.9812	-1.40475	7.36097e-06	7.53725e-05	down	-	-	gi|641855879|gb|KDO74659.1| hypothetical protein CISIN_1g000350mg [Citrus sinensis] 5.4e-84	gi|985464562|ref|XM_006489299.2| PREDICTED: Citrus sinensis protein TIME FOR COFFEE (LOC102620959), transcript variant X2, mRNA 0.0	-	-	tr|A0A067G7T0|A0A067G7T0_CITSI Uncharacterized protein OS=Citrus sinensis GN=CISIN_1g000350mg PE=4 SV=1 4.1e-84	-	-
TRINITY_DN40857_c0_g1	0.0001	10.0466	-16.6163	2.80955e-08	5.54329e-07	down	-	-	gi|985452704|ref|XP_015386688.1| PREDICTED: zonadhesin [Citrus sinensis] 2.1e-17	gi|985474938|ref|XM_015526714.1| PREDICTED: Citrus sinensis zonadhesin-like (LOC102629459), transcript variant X2, mRNA 5.31127e-66	-	-	tr|V4S5A2|V4S5A2_9ROSI Uncharacterized protein OS=Citrus clementina GN=CICLE_v10011390mg PE=4 SV=1 1.6e-17	-	-
TRINITY_DN27166_c0_g1	1.09019	8.33883	-2.93526	0.00434022	0.0171866	down	-	-	-	-	-	-	-	-	-
TRINITY_DN27166_c0_g3	0.0001	10.4431	-16.6722	7.80159e-12	3.48923e-10	down	-	KOG2266, KOG2266, KOG2266, Chromatin-associated protein Dek and related proteins, contains SAP DNA binding domain [Chromatin structure and dynamics]. 1.9306e-11	gi|703069255|ref|XP_010088453.1| hypothetical protein L484_018225 [Morus notabilis] 4.1e-19	gi|567921157|ref|XM_006452522.1| Citrus clementina hypothetical protein (CICLE_v10007691mg) mRNA, complete cds 4.12408e-138	-	-	tr|W9R1E2|W9R1E2_9ROSA Uncharacterized protein OS=Morus notabilis GN=L484_018225 PE=4 SV=1 3.2e-19	GO:0003677, DNA binding	-
TRINITY_DN44025_c0_g1	25.2595	9.37384	1.43011	0.000288634	0.00177608	up	PLN00113, PLN00113, leucine-rich repeat receptor-like protein kinase; Provisional. 1.31018e-20	-	gi|567907439|ref|XP_006446033.1| hypothetical protein CICLE_v10015508mg [Citrus clementina] 6.4e-63	gi|568881680|ref|XM_006493618.1| PREDICTED: Citrus sinensis DNA-damage-repair/toleration protein DRT100 (LOC102607128), mRNA 6.12275e-82	-	sp|Q00874|DR100_ARATH DNA-damage-repair/toleration protein DRT100 OS=Arabidopsis thaliana GN=DRT100 PE=2 SV=2 3.74784e-50	tr|V4TFZ4|V4TFZ4_9ROSI Uncharacterized protein OS=Citrus clementina GN=CICLE_v10015508mg PE=4 SV=1 4.9e-63	GO:0000166, nucleotide binding;GO:0006281, DNA repair;GO:0009507, chloroplast	-
TRINITY_DN33896_c3_g1	0.150627	6.4415	-5.41834	5.37128e-05	0.000420543	down	-	-	-	-	-	-	-	-	-
TRINITY_DN33896_c3_g2	9.89671	3.7245	1.4099	1.27732e-08	2.74039e-07	up	-	-	-	-	-	-	-	-	-
TRINITY_DN33896_c3_g6	0.0001	7.08516	-16.1125	7.29192e-10	2.09315e-08	down	-	-	-	-	-	-	-	-	-
TRINITY_DN43663_c1_g1	12.8137	4.38202	1.54802	1.66054e-06	2.04958e-05	up	-	-	gi|567916486|ref|XP_006450249.1| hypothetical protein CICLE_v10009660mg [Citrus clementina] 3.4e-64	gi|567916485|ref|XM_006450186.1| Citrus clementina hypothetical protein (CICLE_v10009660mg) mRNA, complete cds 1.62387e-165	-	sp|Q5M750|VQ4_ARATH VQ motif-containing protein 4 OS=Arabidopsis thaliana GN=VQ4 PE=1 SV=1 1.42e-11	tr|V4WAV6|V4WAV6_9ROSI Uncharacterized protein OS=Citrus clementina GN=CICLE_v10009660mg PE=4 SV=1 2.6e-64	GO:0005634, nucleus;GO:0006952, defense response;GO:0043433, negative regulation of DNA binding transcription factor activity;GO:0051245, negative regulation of cellular defense response	-
TRINITY_DN26551_c1_g1	5.50076	18.722	-1.76703	2.14289e-05	0.000189877	down	-	-	-	gi|985453031|ref|XM_015531270.1| PREDICTED: Citrus sinensis DEAD-box ATP-dependent RNA helicase 53-like (LOC102629018), transcript variant X2, mRNA 2.25338e-17	-	-	-	-	-
TRINITY_DN22238_c0_g2	1.15037	7.40885	-2.68715	0.000129768	0.000896293	down	PLN02918, PLN02918, pyridoxine (pyridoxamine) 5'-phosphate oxidase. 5.26119e-10	-	gi|567882641|ref|XP_006433879.1| hypothetical protein CICLE_v10000790mg [Citrus clementina] 4.3e-14	-	-	sp|Q9LTX3|PPOX1_ARATH Pyridoxine/pyridoxamine 5'-phosphate oxidase 1, chloroplastic OS=Arabidopsis thaliana GN=PPOX1 PE=1 SV=1 1.12004e-08	tr|V4T6R1|V4T6R1_9ROSI Uncharacterized protein OS=Citrus clementina GN=CICLE_v10000790mg PE=3 SV=1 3.2e-14	GO:0004733, pyridoxamine-phosphate oxidase activity;GO:0005739, mitochondrion;GO:0005829, cytosol;GO:0006734, NADH metabolic process;GO:0006739, NADP metabolic process;GO:0008615, pyridoxine biosynthetic process;GO:0009507, chloroplast;GO:0010181, FMN binding;GO:0046872, metal ion binding;GO:0052856, NADHX epimerase activity;GO:0052857, NADPHX epimerase activity	-
TRINITY_DN26794_c0_g1	2.15577	5.90869	-1.45463	3.49843e-08	6.73578e-07	down	-	-	gi|641831063|gb|KDO50132.1| hypothetical protein CISIN_1g000138mg [Citrus sinensis] 5.3e-163	gi|985470029|ref|XM_015525405.1| PREDICTED: Citrus sinensis protein PHOTOPERIOD-INDEPENDENT EARLY FLOWERING 1 (LOC102629545), transcript variant X5, mRNA 0.0	-	sp|Q7X9V2|PIE1_ARATH Protein PHOTOPERIOD-INDEPENDENT EARLY FLOWERING 1 OS=Arabidopsis thaliana GN=PIE1 PE=1 SV=1 9.41738e-81	tr|A0A067EG05|A0A067EG05_CITSI Uncharacterized protein OS=Citrus sinensis GN=CISIN_1g000138mg PE=4 SV=1 4.1e-163	GO:0003677, DNA binding;GO:0004386, helicase activity;GO:0005524, ATP binding;GO:0005618, cell wall;GO:0009908, flower development;GO:0016514, SWI/SNF complex;GO:0030154, cell differentiation;GO:0042742, defense response to bacterium;GO:0046686, response to cadmium ion	-
TRINITY_DN42507_c0_g3	20.9997	5.83945	1.84646	2.39433e-06	2.83623e-05	up	-	-	-	-	-	-	-	-	-
TRINITY_DN32385_c0_g1	1.5711	10.0713	-2.6804	9.26552e-11	3.28704e-09	down	PLN02534, PLN02534, UDP-glycosyltransferase. 8.08572e-107	-	gi|568879345|ref|XP_006492619.1| PREDICTED: UDP-glycosyltransferase 73C1-like [Citrus sinensis] 3.2e-132	gi|985469655|ref|XM_006492556.2| PREDICTED: Citrus sinensis UDP-glycosyltransferase 73C1-like (LOC102622132), mRNA 0.0	-	sp|Q9ZQ94|U73C5_ARATH UDP-glycosyltransferase 73C5 OS=Arabidopsis thaliana GN=UGT73C5 PE=2 SV=1 8.06108e-116	tr|A0A067E196|A0A067E196_CITSI Glycosyltransferase OS=Citrus sinensis GN=CISIN_1g011142mg PE=3 SV=1 6.0e-131	GO:0008152, metabolic process;GO:0009813, flavonoid biosynthetic process;GO:0016021, integral component of membrane;GO:0016131, brassinosteroid metabolic process;GO:0016758, transferase activity, transferring hexosyl groups;GO:0043231, intracellular membrane-bounded organelle;GO:0046527, glucosyltransferase activity;GO:0050403, trans-zeatin O-beta-D-glucosyltransferase activity;GO:0050502, cis-ze…	-
TRINITY_DN21973_c0_g1	24.7815	6.71558	1.88368	1.95298e-08	4.01437e-07	up	cd07858, STKc_TEY_MAPK, Catalytic domain of the Serine/Threonine Kinases, Plant TEY Mitogen-Activated Protein Kinases. STKs catalyze the transfer of the gamma-phosphoryl group from ATP to serine/threonine residues on protein substrates. Plant MAPKs are typed based on the conserved phosphorylation motif present in the activation loop, TEY and TDY. This subfamily represents the TEY subtype of plant…	KOG0660, KOG0660, KOG0660, Mitogen-activated protein kinase [Signal transduction mechanisms]. 1.78557e-14	gi|568879713|ref|XP_006492790.1| PREDICTED: mitogen-activated protein kinase homolog MMK1 [Citrus sinensis] 1.0e-38	gi|567899415|ref|XM_006442133.1| Citrus clementina hypothetical protein (CICLE_v10020481mg) mRNA, complete cds 2.52834e-131	-	sp|Q40532|NTF4_TOBAC Mitogen-activated protein kinase homolog NTF4 OS=Nicotiana tabacum GN=NTF4 PE=2 SV=1 5.38413e-43	tr|V4TZU3|V4TZU3_9ROSI Mitogen-activated protein kinase OS=Citrus clementina GN=CICLE_v10020481mg PE=3 SV=1 8.7e-38	GO:0004707, MAP kinase activity;GO:0005524, ATP binding;GO:0005622, intracellular	-
TRINITY_DN49199_c0_g1	0.30588	5.98439	-4.29017	5.75162e-07	8.04431e-06	down	-	-	gi|567861872|ref|XP_006423590.1| hypothetical protein CICLE_v10029543mg [Citrus clementina] 2.6e-11	gi|567861871|ref|XM_006423527.1| Citrus clementina hypothetical protein (CICLE_v10029543mg) mRNA, complete cds 6.32291e-78	-	-	tr|V4SDD9|V4SDD9_9ROSI Uncharacterized protein OS=Citrus clementina GN=CICLE_v10029543mg PE=4 SV=1 1.9e-11	GO:0016021, integral component of membrane	-
TRINITY_DN48115_c0_g3	8.6361	20.5178	-1.24842	1.56613e-05	0.000144475	down	PLN03218, PLN03218, maturation of RBCL 1; Provisional. 3.00795e-21	-	gi|567917236|ref|XP_006450624.1| hypothetical protein CICLE_v10007728mg [Citrus clementina] 1.0e-182	gi|567917239|ref|XM_006450563.1| Citrus clementina hypothetical protein (CICLE_v10007728mg) mRNA, complete cds 0.0	pfam13041, PPR_2, PPR repeat family. This repeat has no known function. It is about 35 amino acids long and is found in up to 18 copies in some proteins. The family appears to be greatly expanded in plants and fungi. The repeat has been called PPR. 3.1279e-09	sp|Q8GZ63|PP397_ARATH Pentatricopeptide repeat-containing protein At5g25630 OS=Arabidopsis thaliana GN=At5g25630 PE=2 SV=2 1.29611e-141	tr|V4UI18|V4UI18_9ROSI Uncharacterized protein OS=Citrus clementina GN=CICLE_v10007728mg PE=4 SV=1 7.8e-183	-	-
TRINITY_DN40369_c0_g3	10.1384	4.60474	1.13864	0.00996767	0.0339031	up	-	-	gi|641865043|gb|KDO83728.1| hypothetical protein CISIN_1g007316mg [Citrus sinensis] 7.7e-31	-	-	sp|Q39117|TGT2_ARATH Trihelix transcription factor GT-2 OS=Arabidopsis thaliana GN=GT-2 PE=2 SV=1 4.31458e-25	tr|A0A067GVJ2|A0A067GVJ2_CITSI Uncharacterized protein OS=Citrus sinensis GN=CISIN_1g007316mg PE=4 SV=1 5.9e-31	GO:0003677, DNA binding;GO:0003700, DNA binding transcription factor activity;GO:0005634, nucleus;GO:0006351, transcription, DNA-templated	-
TRINITY_DN41961_c1_g2	0.0001	12.3112	-16.9096	6.85531e-10	1.98016e-08	down	-	-	-	-	-	-	-	-	-
TRINITY_DN40369_c0_g4	16.3078	1.73958	3.22875	1.54971e-27	4.99355e-25	up	cd12203, GT1, GT1, myb-like, SANT family. GT-1, a myb-like protein, is one of the GT trihelix transcription factors. GT-1 binds the GT cis-element of rbcS-3A, a light-induced gene, as a dimer. Arabidopsis GT-1 is a trans-activator and acts in the stabilization of components of the transcrtiption pre-initiation complex comprised of TFIIA-TBP-TATA. The isolated GT-1 DNA-binding domain is sufficient…	KOG4282, KOG4282, KOG4282, Transcription factor GT-2 and related proteins, contains trihelix DNA-binding/SANT domain [Transcription]. 5.21385e-09	gi|567883795|ref|XP_006434456.1| hypothetical protein CICLE_v10000627mg [Citrus clementina] 7.6e-66	gi|985442020|ref|XM_006472991.2| PREDICTED: Citrus sinensis trihelix transcription factor GT-2-like (LOC102613055), mRNA 3.64138e-97	pfam13837, Myb_DNA-bind_4, Myb/SANT-like DNA-binding domain. This presumed domain appears to be related to other Myb/SANT-like DNA binding domains. In particular pfam10545 seems most related. This family is greatly expanded in plants and appears in several proteins annotated as transposon proteins. 1.28552e-16	sp|Q39117|TGT2_ARATH Trihelix transcription factor GT-2 OS=Arabidopsis thaliana GN=GT-2 PE=2 SV=1 8.87038e-51	tr|V4TDH4|V4TDH4_9ROSI Uncharacterized protein OS=Citrus clementina GN=CICLE_v10000627mg PE=4 SV=1 5.8e-66	GO:0003677, DNA binding;GO:0003700, DNA binding transcription factor activity;GO:0005634, nucleus;GO:0006351, transcription, DNA-templated	-
TRINITY_DN23930_c1_g1	3.15599	6.94573	-1.13804	0.00386157	0.0156164	down	-	-	gi|641845289|gb|KDO64177.1| hypothetical protein CISIN_1g002158mg [Citrus sinensis] 2.7e-95	-	-	sp|C0LGD7|Y1684_ARATH Probable LRR receptor-like serine/threonine-protein kinase At1g06840 OS=Arabidopsis thaliana GN=At1g06840 PE=2 SV=2 2.10772e-47	tr|A0A067FL91|A0A067FL91_CITSI Uncharacterized protein OS=Citrus sinensis GN=CISIN_1g002158mg PE=3 SV=1 2.1e-95	GO:0004674, protein serine/threonine kinase activity;GO:0005524, ATP binding;GO:0005886, plasma membrane;GO:0016021, integral component of membrane	-
TRINITY_DN22442_c0_g1	0.0001	32.0599	-18.2904	3.02718e-16	2.91648e-14	down	-	-	gi|567890859|ref|XP_006437950.1| hypothetical protein CICLE_v10031237mg [Citrus clementina] 2.2e-20	gi|985456270|ref|XM_006484121.2| PREDICTED: Citrus sinensis cytochrome P450 78A5-like (LOC102629694), mRNA 3.68015e-54	-	sp|Q9LMX7|C78A5_ARATH Cytochrome P450 78A5 OS=Arabidopsis thaliana GN=CYP78A5 PE=2 SV=1 1.63055e-17	tr|V4THW5|V4THW5_9ROSI Uncharacterized protein OS=Citrus clementina GN=CICLE_v10031237mg PE=3 SV=1 1.7e-20	GO:0004497, monooxygenase activity;GO:0005506, iron ion binding;GO:0005783, endoplasmic reticulum;GO:0008284, positive regulation of cell proliferation;GO:0016020, membrane;GO:0016021, integral component of membrane;GO:0016705, oxidoreductase activity, acting on paired donors, with incorporation or reduction of molecular oxygen;GO:0016709, oxidoreductase activity, acting on paired donors, with in…	-
TRINITY_DN41096_c0_g2	29.03	9.30364	1.64168	6.82516e-06	7.05775e-05	up	-	-	gi|641843263|gb|KDO62164.1| hypothetical protein CISIN_1g000582mg [Citrus sinensis] 1.9e-19	gi|985443768|ref|XM_006474912.2| PREDICTED: Citrus sinensis protein ENHANCED DOWNY MILDEW 2 (LOC102629462), transcript variant X3, mRNA ;gi|985443769|ref|XM_006474911.2| PREDICTED: Citrus sinensis protein ENHANCED DOWNY MILDEW 2 (LOC102629462), transcript variant X4, mRNA 6.97758e-51	-	sp|F4K3G5|EDM2_ARATH Protein ENHANCED DOWNY MILDEW 2 OS=Arabidopsis thaliana GN=EDM2 PE=1 SV=1 9.89832e-11	tr|A0A067F460|A0A067F460_CITSI Uncharacterized protein OS=Citrus sinensis GN=CISIN_1g000582mg PE=4 SV=1 1.5e-19	GO:0003700, DNA binding transcription factor activity;GO:0005634, nucleus;GO:0006351, transcription, DNA-templated;GO:0006355, regulation of transcription, DNA-templated;GO:0007165, signal transduction;GO:0008270, zinc ion binding;GO:0009911, positive regulation of flower development;GO:0010228, vegetative to reproductive phase transition of meristem;GO:0031937, positive regulation of chromatin s…	-
TRINITY_DN22095_c0_g1	80.5336	24.1954	1.73486	1.80657e-06	2.20943e-05	up	PLN02206, PLN02206, UDP-glucuronate decarboxylase. 4.22252e-19	KOG1429, KOG1429, KOG1429, dTDP-glucose 4-6-dehydratase/UDP-glucuronic acid decarboxylase [Carbohydrate transport and metabolism, Cell wall/membrane/envelope biogenesis]. 1.05541e-20	gi|641848799|gb|KDO67675.1| hypothetical protein CISIN_1g0190621mg, partial [Citrus sinensis] 2.9e-17	gi|985460237|ref|XM_006486020.2| PREDICTED: Citrus sinensis UDP-glucuronic acid decarboxylase 6-like (LOC102613782), transcript variant X3, mRNA 1.83562e-31	-	sp|Q9ZV36|UXS6_ARATH UDP-glucuronic acid decarboxylase 6 OS=Arabidopsis thaliana GN=UXS6 PE=2 SV=1 6.47471e-23	tr|A0A067FWA1|A0A067FWA1_CITSI Uncharacterized protein (Fragment) OS=Citrus sinensis GN=CISIN_1g0190621mg PE=4 SV=1 2.2e-17	GO:0005737, cytoplasm;GO:0005886, plasma membrane;GO:0033320, UDP-D-xylose biosynthetic process;GO:0048040, UDP-glucuronate decarboxylase activity	-
TRINITY_DN45066_c0_g2	239.078	106.518	1.16638	0.00065832	0.00356765	up	-	-	gi|567895264|ref|XP_006440120.1| hypothetical protein CICLE_v10022328mg [Citrus clementina] 8.0e-12	-	-	sp|Q96252|ATP4_ARATH ATP synthase subunit delta', mitochondrial OS=Arabidopsis thaliana GN=At5g47030 PE=1 SV=1 3.49106e-11	tr|A0A067ECC5|A0A067ECC5_CITSI Uncharacterized protein OS=Citrus sinensis GN=CISIN_1g029006mg PE=3 SV=1 6.1e-12	GO:0000275, mitochondrial proton-transporting ATP synthase complex, catalytic core F(1);GO:0005739, mitochondrion;GO:0005753, mitochondrial proton-transporting ATP synthase complex;GO:0008270, zinc ion binding;GO:0009651, response to salt stress;GO:0015986, ATP synthesis coupled proton transport;GO:0045261, proton-transporting ATP synthase complex, catalytic core F(1);GO:0046933, proton-transport…	-
TRINITY_DN27025_c0_g2	19.7509	2.04158	3.27417	4.25545e-46	5.88098e-43	up	-	-	gi|567911297|ref|XP_006447962.1| hypothetical protein CICLE_v10016664mg [Citrus clementina] 1.4e-68	gi|985435501|ref|XM_006469272.2| PREDICTED: Citrus sinensis uncharacterized LOC102631008 (LOC102631008), mRNA 2.94668e-169	-	-	tr|V4U5M5|V4U5M5_9ROSI Uncharacterized protein OS=Citrus clementina GN=CICLE_v10016664mg PE=4 SV=1 1.1e-68	GO:0016021, integral component of membrane	-
TRINITY_DN41036_c0_g3	1.55947	15.5829	-3.32083	4.13122e-17	4.52322e-15	down	-	KOG2073, KOG2073, KOG2073, SAP family cell cycle dependent phosphatase-associated protein [Cell cycle control, cell division, chromosome partitioning]. 4.88778e-08	gi|255578147|ref|XP_002529943.1| PREDICTED: serine/threonine-protein phosphatase 6 regulatory subunit 3 isoform X1 [Ricinus communis] 4.0e-33	gi|985463147|ref|XM_006488018.2| PREDICTED: Citrus sinensis serine/threonine-protein phosphatase 6 regulatory subunit 3-like (LOC102623773), transcript variant X2, mRNA 6.72418e-81	-	-	tr|B9SVC4|B9SVC4_RICCO Putative uncharacterized protein OS=Ricinus communis GN=RCOM_0034730 PE=4 SV=1 3.1e-33	-	-
TRINITY_DN41363_c1_g2	9.97942	0.15875	5.97412	2.64479e-11	1.05842e-09	up	-	-	-	-	-	-	-	-	-
TRINITY_DN41363_c1_g4	37.9743	0.0001	18.5347	7.3524e-16	6.67769e-14	up	-	-	-	-	-	-	-	-	-
TRINITY_DN22679_c0_g2	13.5462	3.65271	1.89084	0.000148722	0.00100872	up	-	-	gi|568824314|ref|XP_006466547.1| PREDICTED: probable LRR receptor-like serine/threonine-protein kinase At4g37250 [Citrus sinensis] 2.8e-25	gi|985431433|ref|XM_006466484.2| PREDICTED: Citrus sinensis probable LRR receptor-like serine/threonine-protein kinase At4g37250 (LOC102627203), mRNA 5.25647e-91	-	sp|C0LGS3|Y4372_ARATH Probable LRR receptor-like serine/threonine-protein kinase At4g37250 OS=Arabidopsis thaliana GN=At4g37250 PE=2 SV=1 3.01672e-15	tr|A0A067GUF2|A0A067GUF2_CITSI Uncharacterized protein OS=Citrus sinensis GN=CISIN_1g003847mg PE=4 SV=1 2.2e-25	GO:0004672, protein kinase activity;GO:0004674, protein serine/threonine kinase activity;GO:0005524, ATP binding;GO:0016021, integral component of membrane	-
TRINITY_DN51419_c1_g2	1.54656	8.05404	-2.38065	4.47138e-08	8.35304e-07	down	cd14066, STKc_IRAK, Catalytic domain of the Serine/Threonine kinases, Interleukin-1 Receptor Associated Kinases and related STKs. STKs catalyze the transfer of the gamma-phosphoryl group from ATP to serine/threonine residues on protein substrates. IRAKs are involved in Toll-like receptor (TLR) and interleukin-1 (IL-1) signalling pathways, and are thus critical in regulating innate immune response…	KOG1187, KOG1187, KOG1187, Serine/threonine protein kinase [Signal transduction mechanisms]. 1.34031e-20	gi|567892247|ref|XP_006438644.1| hypothetical protein CICLE_v10031645mg [Citrus clementina] 1.7e-61	gi|567892250|ref|XM_006438583.1| Citrus clementina hypothetical protein (CICLE_v10031645mg) mRNA, complete cds 0.0	-	sp|O49840|APK2B_ARATH Protein kinase 2B, chloroplastic OS=Arabidopsis thaliana GN=APK2B PE=2 SV=1 2.06631e-53	tr|V4TPV9|V4TPV9_9ROSI Uncharacterized protein OS=Citrus clementina GN=CICLE_v10031645mg PE=4 SV=1 1.3e-61	GO:0004672, protein kinase activity;GO:0004674, protein serine/threonine kinase activity;GO:0005524, ATP binding;GO:0005634, nucleus;GO:0005737, cytoplasm;GO:0005886, plasma membrane;GO:0009536, plastid	-
TRINITY_DN26426_c0_g1	3.27071	14.9781	-2.19518	0.0154834	0.0482443	down	-	-	-	gi|985474616|ref|XM_006495117.2| PREDICTED: Citrus sinensis bystin (LOC102606860), transcript variant X3, mRNA 2.87909e-36	-	-	-	-	-
TRINITY_DN28445_c0_g1	34.6844	14.7599	1.2326	0.00927245	0.0319632	up	PLN02338, PLN02338, 3-phosphoshikimate 1-carboxyvinyltransferase. 8.18579e-46	KOG0692, KOG0692, KOG0692, Pentafunctional AROM protein [Amino acid transport and metabolism]. 2.22563e-41	gi|728818094|gb|KHG02688.1| 3-phosphoshikimate 1-carboxyvinyltransferase, chloroplastic [Gossypium arboreum] 2.1e-39	gi|985467387|ref|XM_006490847.2| PREDICTED: Citrus sinensis 3-phosphoshikimate 1-carboxyvinyltransferase 2 (LOC102622428), mRNA 4.28145e-119	pfam00275, EPSP_synthase, EPSP synthase (3-phosphoshikimate 1-carboxyvinyltransferase). 1.67087e-18	sp|P23281|AROA2_TOBAC 3-phosphoshikimate 1-carboxyvinyltransferase 2 (Fragment) OS=Nicotiana tabacum GN=EPSPS-2 PE=2 SV=1 5.90289e-48	tr|A0A0B2QZU7|A0A0B2QZU7_GLYSO 3-phosphoshikimate 1-carboxyvinyltransferase OS=Glycine soja GN=glysoja_035687 PE=3 SV=1 1.6e-39	GO:0003866, 3-phosphoshikimate 1-carboxyvinyltransferase activity;GO:0009073, aromatic amino acid family biosynthetic process;GO:0009423, chorismate biosynthetic process;GO:0009507, chloroplast	-
TRINITY_DN37771_c1_g2	0.0001	21.6497	-17.724	4.20214e-10	1.28165e-08	down	PLN02687, PLN02687, flavonoid 3'-monooxygenase. 1.99738e-20	KOG0156, KOG0156, KOG0156, Cytochrome P450 CYP2 subfamily [Secondary metabolites biosynthesis, transport and catabolism]. 4.92501e-16	gi|402234623|gb|AFQ37421.1| p-coumaroyl quinate/shikimate 3'-hydroxylase [Lonicera japonica] 1.3e-28	gi|923544698|ref|XM_013879044.1| PREDICTED: Brassica napus cytochrome P450 98A3 (LOC106438010), mRNA 2.6405e-23	pfam00067, p450, Cytochrome P450. Cytochrome P450s are haem-thiolate proteins involved in the oxidative degradation of various compounds. They are particularly well known for their role in the degradation of environmental toxins and mutagens. They can be divided into 4 classes, according to the method by which electrons from NAD(P)H are delivered to the catalytic site. Sequence conservation is re…	sp|O48956|C98A1_SORBI Cytochrome P450 98A1 OS=Sorghum bicolor GN=CYP98A1 PE=2 SV=1 1.78697e-33	tr|S5FSZ7|S5FSZ7_LONJA p-coumaroyl ester 3'-hydroxylase OS=Lonicera japonica GN=C3'H PE=2 SV=1 9.7e-29	GO:0004497, monooxygenase activity;GO:0005506, iron ion binding;GO:0016021, integral component of membrane;GO:0016705, oxidoreductase activity, acting on paired donors, with incorporation or reduction of molecular oxygen;GO:0020037, heme binding	-
TRINITY_DN26798_c0_g2	7.11588	16.6227	-1.22404	0.000237401	0.00150115	down	-	-	gi|568866702|ref|XP_006486688.1| PREDICTED: RNA-binding protein 39 isoform X4 [Citrus sinensis] 1.6e-10	gi|147803383|emb|AM487865.2| Vitis vinifera contig VV78X046700.6, whole genome shotgun sequence 1.46361e-20	-	-	tr|A0A067FLC5|A0A067FLC5_CITSI Uncharacterized protein OS=Citrus sinensis GN=CISIN_1g006398mg PE=4 SV=1 1.2e-10	GO:0000166, nucleotide binding;GO:0003723, RNA binding;GO:0005634, nucleus;GO:0006397, mRNA processing	-
TRINITY_DN53458_c2_g1	6.7121	2.36019	1.50786	0.00204057	0.00921651	up	-	-	gi|567860838|ref|XP_006423073.1| hypothetical protein CICLE_v10028556mg [Citrus clementina] 1.5e-47	gi|567860839|ref|XM_006423011.1| Citrus clementina hypothetical protein (CICLE_v10028556mg) mRNA, complete cds 2.48137e-142	-	sp|Q9ZQ85|EFM_ARATH Myb family transcription factor EFM OS=Arabidopsis thaliana GN=EFM PE=1 SV=2 2.76533e-11	tr|V4RPI8|V4RPI8_9ROSI Uncharacterized protein OS=Citrus clementina GN=CICLE_v10028556mg PE=4 SV=1 1.2e-47	GO:0003677, DNA binding;GO:0003700, DNA binding transcription factor activity;GO:0005634, nucleus;GO:0006351, transcription, DNA-templated;GO:0006355, regulation of transcription, DNA-templated;GO:0009266, response to temperature stimulus;GO:0009740, gibberellic acid mediated signaling pathway;GO:0010452, histone H3-K36 methylation;GO:0048579, negative regulation of long-day photoperiodism, flowe…	-
TRINITY_DN31379_c2_g2	0.0001	6.39602	-15.9649	1.57082e-09	4.18726e-08	down	-	-	-	-	-	-	-	-	-
TRINITY_DN45483_c0_g2	3.80776	10.7455	-1.49672	0.000183419	0.00120553	down	-	-	gi|568826188|ref|XP_006467455.1| PREDICTED: uncharacterized protein LOC102611034 isoform X1 [Citrus sinensis] 7.3e-14	-	-	-	tr|A0A067GEU7|A0A067GEU7_CITSI Uncharacterized protein OS=Citrus sinensis GN=CISIN_1g027549mg PE=4 SV=1 5.6e-14	GO:0003676, nucleic acid binding;GO:0046872, metal ion binding	-
TRINITY_DN52709_c1_g1	10.0694	24.673	-1.29296	1.15161e-08	2.49888e-07	down	cd12236, RRM_snRNP70, RNA recognition motif in U1 small nuclear ribonucleoprotein 70 kDa (U1-70K) and similar proteins. This subfamily corresponds to the RRM of U1-70K, also termed snRNP70, a key component of the U1 snRNP complex, which is one of the key factors facilitating the splicing of pre-mRNA via interaction at the 5' splice site, and is involved in regulation of polyadenylation of some vi…	KOG0113, KOG0113, KOG0113, U1 small nuclear ribonucleoprotein (RRM superfamily) [RNA processing and modification]. 3.23888e-20	gi|641860831|gb|KDO79520.1| hypothetical protein CISIN_1g010771mg [Citrus sinensis] 1.8e-34	gi|985432239|ref|XM_006466716.2| PREDICTED: Citrus sinensis U1 small nuclear ribonucleoprotein 70 kDa (LOC102622406), mRNA 9.01054e-141	-	sp|Q42404|RU17_ARATH U1 small nuclear ribonucleoprotein 70 kDa OS=Arabidopsis thaliana GN=RNU1 PE=1 SV=1 4.43166e-27	tr|A0A067GIG1|A0A067GIG1_CITSI Uncharacterized protein OS=Citrus sinensis GN=CISIN_1g010771mg PE=4 SV=1 1.4e-34	GO:0000166, nucleotide binding;GO:0000243, commitment complex;GO:0000398, mRNA splicing, via spliceosome;GO:0003676, nucleic acid binding;GO:0003729, mRNA binding;GO:0005634, nucleus;GO:0005685, U1 snRNP;GO:0016607, nuclear speck;GO:0030619, U1 snRNA binding;GO:0071004, U2-type prespliceosome;GO:0071011, precatalytic spliceosome	K11093-ko03040 Spliceosome
TRINITY_DN33662_c0_g2	26.4441	10.688	1.30695	0.00315969	0.0132225	up	-	-	gi|568860064|ref|XP_006483548.1| PREDICTED: probable WRKY transcription factor 17 [Citrus sinensis] 5.9e-44	gi|567916377|ref|XM_006450132.1| Citrus clementina hypothetical protein (CICLE_v10008836mg) mRNA, complete cds 8.90837e-122	-	sp|Q9SV15|WRK11_ARATH Probable WRKY transcription factor 11 OS=Arabidopsis thaliana GN=WRKY11 PE=2 SV=2 2.70927e-31	tr|A0A067FIZ4|A0A067FIZ4_CITSI Uncharacterized protein OS=Citrus sinensis GN=CISIN_1g019404mg PE=4 SV=1 4.5e-44	GO:0003700, DNA binding transcription factor activity;GO:0005516, calmodulin binding;GO:0005634, nucleus;GO:0006351, transcription, DNA-templated;GO:0010200, response to chitin;GO:0042742, defense response to bacterium;GO:0043565, sequence-specific DNA binding	-
TRINITY_DN35763_c0_g1	16.8246	3.5569	2.24188	1.58999e-16	1.59614e-14	up	PLN03148, PLN03148, Blue copper-like protein; Provisional. 6.95507e-21	-	gi|641853888|gb|KDO72706.1| hypothetical protein CISIN_1g0308111mg, partial [Citrus sinensis] 3.2e-56	gi|567877346|ref|XM_006431200.1| Citrus clementina hypothetical protein (CICLE_v10012929mg) mRNA, complete cds 5.90465e-163	pfam02298, Cu_bind_like, Plastocyanin-like domain. This family represents a domain found in flowering plants related to the copper binding protein plastocyanin. Some members of this family may not bind copper due to the lack of key residues. 8.36237e-09	sp|Q39131|LAML_ARATH Lamin-like protein OS=Arabidopsis thaliana GN=At5g15350 PE=1 SV=1 3.94077e-38	tr|A0A067GBI8|A0A067GBI8_CITSI Uncharacterized protein (Fragment) OS=Citrus sinensis GN=CISIN_1g0308111mg PE=4 SV=1 2.5e-56	GO:0005773, vacuole;GO:0005886, plasma membrane;GO:0009055, electron transfer activity;GO:0031225, anchored component of membrane;GO:0046658, anchored component of plasma membrane	-
TRINITY_DN41064_c0_g1	10.1639	0.347278	4.87122	2.59114e-23	5.77568e-21	up	PLN00113, PLN00113, leucine-rich repeat receptor-like protein kinase; Provisional. 4.261e-18	-	gi|568842506|ref|XP_006475187.1| PREDICTED: LRR receptor-like serine/threonine-protein kinase GSO2 [Citrus sinensis] 2.0e-115	gi|985444058|ref|XM_015529254.1| PREDICTED: Citrus sinensis probable LRR receptor-like serine/threonine-protein kinase At4g36180 (LOC107176537), transcript variant X2, mRNA 0.0	-	sp|Q9LHP4|RCH2_ARATH Receptor-like protein kinase 2 OS=Arabidopsis thaliana GN=RCH2 PE=1 SV=1 2.8016e-24	tr|A0A067FGZ2|A0A067FGZ2_CITSI Uncharacterized protein (Fragment) OS=Citrus sinensis GN=CISIN_1g0416832mg PE=4 SV=1 2.2e-114	GO:0004674, protein serine/threonine kinase activity;GO:0005524, ATP binding;GO:0005886, plasma membrane;GO:0010449, root meristem growth;GO:0016021, integral component of membrane;GO:0016032, viral process	-
TRINITY_DN46397_c0_g3	13.4866	28.6978	-1.08942	0.000175471	0.00115979	down	-	KOG2164, KOG2164, KOG2164, Predicted E3 ubiquitin ligase [Posttranslational modification, protein turnover, chaperones]. 1.39209e-13	gi|567860826|ref|XP_006423067.1| hypothetical protein CICLE_v10029827mg, partial [Citrus clementina] 1.1e-48	gi|985451479|ref|XM_006480074.2| PREDICTED: Citrus sinensis armadillo repeat-containing protein 6-like (LOC102610178), mRNA 9.47583e-136	-	sp|Q28DS3|RN170_XENTR E3 ubiquitin-protein ligase RNF170 OS=Xenopus tropicalis GN=rnf170 PE=2 SV=1 1.41377e-10	tr|V4S7A0|V4S7A0_9ROSI Uncharacterized protein (Fragment) OS=Citrus clementina GN=CICLE_v10029827mg PE=4 SV=1 8.7e-49	GO:0005789, endoplasmic reticulum membrane;GO:0008270, zinc ion binding;GO:0016021, integral component of membrane;GO:0016567, protein ubiquitination;GO:0016874, ligase activity;GO:0043009, chordate embryonic development	-
TRINITY_DN32409_c0_g3	15.2116	63.3982	-2.05927	1.08784e-09	3.01011e-08	down	-	-	gi|641846281|gb|KDO65165.1| hypothetical protein CISIN_1g010674mg [Citrus sinensis] 1.2e-18	gi|985431053|ref|XM_006465935.2| PREDICTED: Citrus sinensis casein kinase I isoform delta-like (LOC102622007), mRNA 4.79753e-82	-	-	tr|A0A067FGD0|A0A067FGD0_CITSI Uncharacterized protein OS=Citrus sinensis GN=CISIN_1g010674mg PE=3 SV=1 8.9e-19	GO:0004674, protein serine/threonine kinase activity;GO:0005524, ATP binding	-
TRINITY_DN32409_c0_g2	11.2442	25.0512	-1.1557	1.2927e-09	3.51596e-08	down	-	-	-	-	-	-	-	-	-
TRINITY_DN46083_c4_g1	0.288958	5.94822	-4.36353	1.34723e-08	2.87422e-07	down	-	-	gi|641859683|gb|KDO78373.1| hypothetical protein CISIN_1g047219mg [Citrus sinensis] 2.5e-27	-	-	-	tr|A0A067GF86|A0A067GF86_CITSI Uncharacterized protein OS=Citrus sinensis GN=CISIN_1g047219mg PE=3 SV=1 1.9e-27	GO:0005524, ATP binding	-
TRINITY_DN50370_c0_g1	92.4773	27.4722	1.75112	4.31718e-06	4.7339e-05	up	PLN03129, PLN03129, NADP-dependent malic enzyme; Provisional. 3.16739e-99	KOG1257, KOG1257, KOG1257, NADP+-dependent malic enzyme [Energy production and conversion]. 4.459e-81	gi|641861179|gb|KDO79867.1| hypothetical protein CISIN_1g007112mg [Citrus sinensis] 4.7e-116	gi|567917427|ref|XM_006450657.1| Citrus clementina hypothetical protein (CICLE_v10007668mg) mRNA, complete cds 0.0	pfam00390, malic, Malic enzyme, N-terminal domain. 7.28583e-44	sp|P51615|MAOX_VITVI NADP-dependent malic enzyme OS=Vitis vinifera PE=2 SV=1 4.47651e-119	tr|V4WC15|V4WC15_9ROSI Malic enzyme OS=Citrus clementina GN=CICLE_v10007668mg PE=3 SV=1 3.6e-116	GO:0004471, malate dehydrogenase (decarboxylating) (NAD+) activity;GO:0004473, malate dehydrogenase (decarboxylating) (NADP+) activity;GO:0005737, cytoplasm;GO:0006108, malate metabolic process;GO:0008948, oxaloacetate decarboxylase activity;GO:0046872, metal ion binding;GO:0051287, NAD binding	-
TRINITY_DN25907_c0_g3	0.0001	22.8507	-17.8019	1.65885e-20	2.71125e-18	down	PLN00043, PLN00043, elongation factor 1-alpha; Provisional. 3.11731e-178	KOG0052, KOG0052, KOG0052, Translation elongation factor EF-1 alpha/Tu [Translation, ribosomal structure and biogenesis]. 3.59578e-86	gi|255574227|ref|XP_002528028.1| PREDICTED: elongation factor 1-alpha [Ricinus communis] 6.7e-138	gi|985459469|ref|XM_006485840.2| PREDICTED: Citrus sinensis elongation factor 1-alpha (LOC102613486), mRNA 0.0	pfam03144, GTP_EFTU_D2, Elongation factor Tu domain 2. Elongation factor Tu consists of three structural domains, this is the second domain. This domain adopts a beta barrel structure. This the second domain is involved in binding to charged tRNA. This domain is also found in other proteins such as elongation factor G and translation initiation factor IF-2. This domain is structurally related to …	sp|O64937|EF1A_ORYSJ Elongation factor 1-alpha OS=Oryza sativa subsp. japonica GN=REFA1 PE=2 SV=2 1.27364e-175	tr|B9SPV9|B9SPV9_RICCO Elongation factor 1-alpha OS=Ricinus communis GN=RCOM_1101130 PE=3 SV=1 5.1e-138	GO:0003746, translation elongation factor activity;GO:0003924, GTPase activity;GO:0005525, GTP binding;GO:0005622, intracellular;GO:0005737, cytoplasm;GO:0016779, nucleotidyltransferase activity	-
TRINITY_DN42908_c0_g1	7.43255	2.10942	1.81701	0.00907824	0.0314174	up	-	-	-	-	-	-	-	-	-
TRINITY_DN43295_c0_g1	7.39054	2.6846	1.46097	0.000792363	0.00416998	up	PLN03059, PLN03059, beta-galactosidase; Provisional. 1.92385e-41	KOG0496, KOG0496, KOG0496, Beta-galactosidase [Carbohydrate transport and metabolism]. 3.36759e-22	gi|641846391|gb|KDO65275.1| hypothetical protein CISIN_1g002867mg [Citrus sinensis] 4.9e-52	gi|567867824|ref|XM_006426472.1| Citrus clementina hypothetical protein (CICLE_v10024886mg) mRNA, complete cds 1.79966e-70	-	sp|P48980|BGAL_SOLLC Beta-galactosidase OS=Solanum lycopersicum PE=1 SV=1 4.61353e-44	tr|A0A067FGM8|A0A067FGM8_CITSI Beta-galactosidase OS=Citrus sinensis GN=CISIN_1g002867mg PE=3 SV=1 3.8e-52	GO:0004565, beta-galactosidase activity;GO:0005618, cell wall;GO:0005773, vacuole;GO:0005975, carbohydrate metabolic process;GO:0030246, carbohydrate binding	-
TRINITY_DN51421_c0_g2	70.6646	17.7633	1.99209	2.23e-16	2.18742e-14	up	-	-	gi|567893215|ref|XP_006439128.1| hypothetical protein CICLE_v10033595mg [Citrus clementina] 1.0e-06	gi|985455888|ref|XM_015531809.1| PREDICTED: Citrus sinensis ADP,ATP carrier protein 1, mitochondrial (LOC102620926), transcript variant X2, mRNA 4.47112e-69	-	sp|P40941|ADT2_ARATH ADP,ATP carrier protein 2, mitochondrial OS=Arabidopsis thaliana GN=AAC2 PE=2 SV=2 1.15132e-07	tr|V4SWS2|V4SWS2_9ROSI Uncharacterized protein OS=Citrus clementina GN=CICLE_v10033595mg PE=3 SV=1 7.7e-07	GO:0003735, structural constituent of ribosome;GO:0005215, transporter activity;GO:0005471, ATP:ADP antiporter activity;GO:0005507, copper ion binding;GO:0005739, mitochondrion;GO:0005740, mitochondrial envelope;GO:0005743, mitochondrial inner membrane;GO:0005774, vacuolar membrane;GO:0006412, translation;GO:0009507, chloroplast;GO:0009941, chloroplast envelope;GO:0015865, purine nucleotide trans…	-
TRINITY_DN32253_c0_g3	12.5846	0.437004	4.84787	1.24991e-06	1.59858e-05	up	-	-	-	-	-	-	-	-	-
TRINITY_DN50557_c1_g4	2.60204	11.7327	-2.17282	0.000394025	0.00231478	down	-	-	gi|567902876|ref|XP_006443926.1| hypothetical protein CICLE_v10021443mg [Citrus clementina] 6.7e-28	gi|985451056|ref|XM_006479539.2| PREDICTED: Citrus sinensis transcription factor UNE12 (LOC102608430), mRNA 2.03131e-79	-	sp|O22768|UNE12_ARATH Transcription factor UNE12 OS=Arabidopsis thaliana GN=UNE12 PE=2 SV=2 3.68724e-12	tr|V4U4U8|V4U4U8_9ROSI Uncharacterized protein OS=Citrus clementina GN=CICLE_v10021443mg PE=4 SV=1 5.1e-28	GO:0001046, core promoter sequence-specific DNA binding;GO:0001228, transcriptional activator activity, RNA polymerase II transcription regulatory region sequence-specific DNA binding;GO:0003700, DNA binding transcription factor activity;GO:0005634, nucleus;GO:0006355, regulation of transcription, DNA-templated;GO:0006366, transcription by RNA polymerase II;GO:0007275, multicellular organism deve…	-
TRINITY_DN31806_c1_g1	5.78697	1.49816	1.94961	2.19119e-15	1.84521e-13	up	-	KOG2111, KOG2111, KOG2111, Uncharacterized conserved protein, contains WD40 repeats [Function unknown]. 2.17152e-09	gi|567886896|ref|XP_006435970.1| hypothetical protein CICLE_v10031671mg [Citrus clementina] 6.0e-28	gi|568865517|ref|XM_006486058.1| PREDICTED: Citrus sinensis autophagy-related protein 18c-like (LOC102624915), mRNA 6.20062e-78	-	sp|Q8GYD7|AT18C_ARATH Autophagy-related protein 18c OS=Arabidopsis thaliana GN=ATG18C PE=2 SV=1 8.73806e-21	tr|V4THM5|V4THM5_9ROSI Uncharacterized protein OS=Citrus clementina GN=CICLE_v10031671mg PE=4 SV=1 4.5e-28	GO:0000045, autophagosome assembly;GO:0000422, autophagy of mitochondrion;GO:0005774, vacuolar membrane;GO:0005829, cytosol;GO:0006497, protein lipidation;GO:0015031, protein transport;GO:0019898, extrinsic component of membrane;GO:0032266, phosphatidylinositol-3-phosphate binding;GO:0034045, phagophore assembly site membrane;GO:0034497, protein localization to phagophore assembly site;GO:0044804…	-
TRINITY_DN43788_c0_g2	7.79969	1.77301	2.13722	0.000609147	0.00334209	up	-	-	-	-	-	-	-	-	-
TRINITY_DN33176_c0_g1	82.7179	196.257	-1.24647	1.64398e-11	6.91033e-10	down	-	-	gi|567853157|ref|XP_006419742.1| hypothetical protein CICLE_v10005894mg [Citrus clementina] 5.8e-42	gi|567853156|ref|XM_006419679.1| Citrus clementina hypothetical protein (CICLE_v10005894mg) mRNA, complete cds 4.95947e-62	-	-	tr|V4RYN1|V4RYN1_9ROSI Uncharacterized protein OS=Citrus clementina GN=CICLE_v10005894mg PE=4 SV=1 4.4e-42	-	-
TRINITY_DN34900_c2_g4	0.72935	12.207	-4.06495	6.50422e-09	1.49619e-07	down	PLN02367, PLN02367, lactoylglutathione lyase. 1.18091e-12	-	-	gi|567863647|ref|XM_006424415.1| Citrus clementina hypothetical protein (CICLE_v10029169mg) mRNA, complete cds 2.06849e-51	-	sp|Q9ZS21|LGUL_SOYBN Lactoylglutathione lyase OS=Glycine max GN=GLXI PE=1 SV=1 9.99501e-12	-	GO:0004462, lactoylglutathione lyase activity;GO:0046872, metal ion binding	-
TRINITY_DN34900_c2_g2	1.93888	8.447	-2.12322	0.00070457	0.00377536	down	PLN02367, PLN02367, lactoylglutathione lyase. 1.10872e-12	-	gi|659072014|ref|XP_008463044.1| PREDICTED: lactoylglutathione lyase isoform X1 [Cucumis melo] 3.9e-11	gi|567863647|ref|XM_006424415.1| Citrus clementina hypothetical protein (CICLE_v10029169mg) mRNA, complete cds 9.7862e-25	-	sp|Q9ZS21|LGUL_SOYBN Lactoylglutathione lyase OS=Glycine max GN=GLXI PE=1 SV=1 9.38704e-12	tr|A0A0A0LVF5|A0A0A0LVF5_CUCSA Lactoylglutathione lyase OS=Cucumis sativus GN=Csa_1G108810 PE=3 SV=1 3.9e-11	GO:0004462, lactoylglutathione lyase activity;GO:0046872, metal ion binding	-
TRINITY_DN40819_c0_g1	22.0146	45.2212	-1.03854	4.09686e-05	0.000332591	down	pfam00179, UQ_con, Ubiquitin-conjugating enzyme. Proteins destined for proteasome-mediated degradation may be ubiquitinated. Ubiquitination follows conjugation of ubiquitin to a conserved cysteine residue of UBC homologues. TSG101 is one of several UBC homologues that lacks this active site cysteine. 2.37153e-31	KOG0416, KOG0416, KOG0416, Ubiquitin-protein ligase [Posttranslational modification, protein turnover, chaperones]. 1.72721e-67	gi|568845350|ref|XP_006476536.1| PREDICTED: ubiquitin-conjugating enzyme E2 4-like [Citrus sinensis] 5.8e-71	gi|985445930|ref|XM_006476473.2| PREDICTED: Citrus sinensis ubiquitin-conjugating enzyme E2 4-like (LOC102625533), mRNA 0.0	pfam00179, UQ_con, Ubiquitin-conjugating enzyme. Proteins destined for proteasome-mediated degradation may be ubiquitinated. Ubiquitination follows conjugation of ubiquitin to a conserved cysteine residue of UBC homologues. TSG101 is one of several UBC homologues that lacks this active site cysteine. 5.6658e-32	sp|P42749|UBC5_ARATH Ubiquitin-conjugating enzyme E2 5 OS=Arabidopsis thaliana GN=UBC5 PE=2 SV=2 2.42872e-81	tr|A0A067GCA0|A0A067GCA0_CITSI Uncharacterized protein OS=Citrus sinensis GN=CISIN_1g029962mg PE=3 SV=1 4.4e-71	GO:0004842, ubiquitin-protein transferase activity;GO:0005524, ATP binding;GO:0005829, cytosol;GO:0006511, ubiquitin-dependent protein catabolic process;GO:0031625, ubiquitin protein ligase binding;GO:0061630, ubiquitin protein ligase activity	K10576-ko04120 Ubiquitin mediated proteolysis
TRINITY_DN40819_c0_g2	10.6248	4.70134	1.1763	0.00184339	0.00847082	up	-	KOG0416, KOG0416, KOG0416, Ubiquitin-protein ligase [Posttranslational modification, protein turnover, chaperones]. 7.04419e-15	gi|568845350|ref|XP_006476536.1| PREDICTED: ubiquitin-conjugating enzyme E2 4-like [Citrus sinensis] 1.2e-35	gi|985445930|ref|XM_006476473.2| PREDICTED: Citrus sinensis ubiquitin-conjugating enzyme E2 4-like (LOC102625533), mRNA 1.65343e-137	-	sp|P42749|UBC5_ARATH Ubiquitin-conjugating enzyme E2 5 OS=Arabidopsis thaliana GN=UBC5 PE=2 SV=2 2.74703e-35	tr|A0A067GCA0|A0A067GCA0_CITSI Uncharacterized protein OS=Citrus sinensis GN=CISIN_1g029962mg PE=3 SV=1 9.1e-36	GO:0004842, ubiquitin-protein transferase activity;GO:0005524, ATP binding;GO:0005829, cytosol;GO:0006511, ubiquitin-dependent protein catabolic process;GO:0031625, ubiquitin protein ligase binding;GO:0061630, ubiquitin protein ligase activity	-
TRINITY_DN51794_c3_g2	9.46761	3.52293	1.42622	4.15165e-07	6.04093e-06	up	cd14664, STK_BAK1_like, Catalytic domain of the Serine/Threonine Kinase, BRI1 associated kinase 1 and related STKs. STKs catalyze the transfer of the gamma-phosphoryl group from ATP to serine/threonine residues on protein substrates. This subfamily includes three leucine-rich repeat receptor-like kinases (LRR-RLKs): Arabidopsis thaliana BAK1 and CLAVATA1 (CLV1), and Physcomitrella patens CLL1B cl…	KOG1187, KOG1187, KOG1187, Serine/threonine protein kinase [Signal transduction mechanisms]. 4.37008e-11	gi|694423932|ref|XP_009339751.1| PREDICTED: somatic embryogenesis receptor kinase 2 [Pyrus x bretschneideri] 3.0e-63	gi|567884196|ref|XM_006434594.1| Citrus clementina hypothetical protein (CICLE_v10000597mg) mRNA, complete cds 0.0	-	sp|Q9XIC7|SERK2_ARATH Somatic embryogenesis receptor kinase 2 OS=Arabidopsis thaliana GN=SERK2 PE=1 SV=1 2.78158e-68	tr|I7EWV0|I7EWV0_9ROSA Somatic embryogenesis receptor-like kinase OS=Malus hupehensis GN=SERK1 PE=2 SV=1 2.3e-63	GO:0004674, protein serine/threonine kinase activity;GO:0005524, ATP binding;GO:0005886, plasma membrane;GO:0008289, lipid binding;GO:0009556, microsporogenesis;GO:0009742, brassinosteroid mediated signaling pathway;GO:0010152, pollen maturation;GO:0016021, integral component of membrane;GO:0019199, transmembrane receptor protein kinase activity;GO:0033612, receptor serine/threonine kinase binding	-
TRINITY_DN51794_c3_g7	0.0001	5.57037	-15.7655	2.01831e-06	2.43866e-05	down	-	-	gi|567884193|ref|XP_006434655.1| hypothetical protein CICLE_v10000853mg [Citrus clementina] 1.7e-28	gi|985441911|ref|XM_006473171.2| PREDICTED: Citrus sinensis uncharacterized LOC102611062 (LOC102611062), mRNA 1.22245e-62	-	-	tr|A0A067GWH7|A0A067GWH7_CITSI Uncharacterized protein OS=Citrus sinensis GN=CISIN_1g009857mg PE=4 SV=1 1.3e-28	GO:0015031, protein transport	-
TRINITY_DN51794_c3_g8	1.44972	5.42902	-1.90492	0.00040029	0.0023456	down	pfam03398, Ist1, Regulator of Vps4 activity in the MVB pathway. ESCRT-I, -II, and -III are endosomal sorting complexes required for transporting proteins and carry out cargo sorting and vesicle formation in the multivesicular bodies, MVBs, pathway. These complexes are transiently recruited from the cytoplasm to the endosomal membrane where they bind transmembrane proteins previously marked for de…	KOG2027, KOG2027, KOG2027, Spindle pole body protein [Cytoskeleton]. 2.61869e-20	gi|641865293|gb|KDO83978.1| hypothetical protein CISIN_1g009857mg [Citrus sinensis] 1.2e-25	gi|567884194|ref|XM_006434593.1| Citrus clementina hypothetical protein (CICLE_v10000853mg) mRNA, complete cds 1.87297e-87	pfam03398, Ist1, Regulator of Vps4 activity in the MVB pathway. ESCRT-I, -II, and -III are endosomal sorting complexes required for transporting proteins and carry out cargo sorting and vesicle formation in the multivesicular bodies, MVBs, pathway. These complexes are transiently recruited from the cytoplasm to the endosomal membrane where they bind transmembrane proteins previously marked for de…	-	tr|A0A0E0EIK1|A0A0E0EIK1_9ORYZ Uncharacterized protein OS=Oryza meridionalis PE=4 SV=1 6.9e-26	GO:0003677, DNA binding;GO:0003887, DNA-directed DNA polymerase activity;GO:0006261, DNA-dependent DNA replication;GO:0008408, 3'-5' exonuclease activity;GO:0015031, protein transport	-
TRINITY_DN30701_c1_g1	1.36238	9.03704	-2.72972	6.1843e-11	2.27371e-09	down	-	-	gi|641859340|gb|KDO78030.1| hypothetical protein CISIN_1g003009mg [Citrus sinensis] 1.3e-20	gi|1021492338|ref|XM_016333682.1| PREDICTED: Arachis ipaensis protein MEI2-like 5 (LOC107630518), transcript variant X2, mRNA 4.12301e-13	-	-	tr|A0A067GEI7|A0A067GEI7_CITSI Uncharacterized protein OS=Citrus sinensis GN=CISIN_1g003009mg PE=4 SV=1 9.6e-21	GO:0000166, nucleotide binding;GO:0003676, nucleic acid binding	-
TRINITY_DN31283_c4_g1	5.71116	0.379938	3.90995	0.000555495	0.00309464	up	-	-	-	-	-	-	-	-	-
TRINITY_DN42415_c0_g3	0.170263	6.46965	-5.24785	4.29337e-08	8.06411e-07	down	PLN02331, PLN02331, phosphoribosylglycinamide formyltransferase. 3.57089e-96	KOG3076, KOG3076, KOG3076, 5'-phosphoribosylglycinamide formyltransferase [Carbohydrate transport and metabolism]. 2.68865e-34	gi|567915065|ref|XP_006449846.1| hypothetical protein CICLE_v10016118mg [Citrus clementina] 2.8e-98	gi|985433219|ref|XM_006467285.2| PREDICTED: Citrus sinensis phosphoribosylglycinamide formyltransferase, chloroplastic (LOC102631099), transcript variant X2, mRNA 0.0	pfam00551, Formyl_trans_N, Formyl transferase. This family includes the following members. Glycinamide ribonucleotide transformylase catalyzes the third step in de novo purine biosynthesis, the transfer of a formyl group to 5'-phosphoribosylglycinamide. Formyltetrahydrofolate deformylase produces formate from formyl- tetrahydrofolate. Methionyl-tRNA formyltransferase transfers a formyl group onto…	sp|P52423|PUR3_VIGUN Phosphoribosylglycinamide formyltransferase, chloroplastic OS=Vigna unguiculata GN=PUR3 PE=2 SV=2 8.47256e-103	tr|V4UL61|V4UL61_9ROSI Uncharacterized protein OS=Citrus clementina GN=CICLE_v10016118mg PE=3 SV=1 2.2e-98	GO:0004644, phosphoribosylglycinamide formyltransferase activity;GO:0006189, 'de novo' IMP biosynthetic process;GO:0009507, chloroplast	K00601-ko00670 One carbon pool by folate;ko00230 Purine metabolism
TRINITY_DN31298_c2_g2	0.0001	5.16961	-15.6578	7.866e-09	1.77401e-07	down	-	-	gi|567895048|ref|XP_006440012.1| hypothetical protein CICLE_v10019979mg [Citrus clementina] 3.7e-44	-	-	sp|Q9STM4|C3H43_ARATH Zinc finger CCCH domain-containing protein 43 OS=Arabidopsis thaliana GN=At3g48440 PE=2 SV=1 4.72136e-28	tr|V4SZH1|V4SZH1_9ROSI Uncharacterized protein OS=Citrus clementina GN=CICLE_v10019979mg PE=4 SV=1 2.8e-44	GO:0003677, DNA binding;GO:0005634, nucleus;GO:0046872, metal ion binding	-
TRINITY_DN42201_c1_g2	14.4272	4.7283	1.6094	0.00146914	0.00699178	up	-	-	-	-	-	-	-	-	-
TRINITY_DN41694_c0_g1	26.4133	11.0676	1.25492	4.41478e-05	0.000354719	up	-	KOG1719, KOG1719, KOG1719, Dual specificity phosphatase [Defense mechanisms]. 1.46437e-20	gi|568819817|ref|XP_006464441.1| PREDICTED: putative dual specificity protein phosphatase DSP8 isoform X2 [Citrus sinensis] 2.9e-51	gi|985428429|ref|XM_006464378.2| PREDICTED: Citrus sinensis putative dual specificity protein phosphatase DSP8 (LOC102606672), transcript variant X2, mRNA 9.25841e-146	-	sp|Q9ZQP1|DSP8_ARATH Putative dual specificity protein phosphatase DSP8 OS=Arabidopsis thaliana GN=DSP8 PE=2 SV=2 4.00112e-38	tr|A0A067H117|A0A067H117_CITSI Uncharacterized protein OS=Citrus sinensis GN=CISIN_1g020371mg PE=4 SV=1 2.2e-51	GO:0004439, phosphatidylinositol-4,5-bisphosphate 5-phosphatase activity;GO:0004725, protein tyrosine phosphatase activity;GO:0008138, protein tyrosine/serine/threonine phosphatase activity	-
TRINITY_DN27963_c2_g1	0.233216	6.12671	-4.71537	4.71671e-07	6.7502e-06	down	cd13897, CuRO_3_LCC_plant, The third cupredoxin domain of the plant laccases. Laccase is a blue multicopper oxidase (MCO) which catalyzes the oxidation of a variety aromatic - notably phenolic and inorganic substances coupled to the reduction of molecular oxygen to water. Laccase has been implicated in a wide spectrum of biological activities and, in particular, plays a key role in morphogenesis,…	KOG1263, KOG1263, KOG1263, Multicopper oxidases [Secondary metabolites biosynthesis, transport and catabolism]. 1.16062e-16	gi|641839085|gb|KDO58020.1| hypothetical protein CISIN_1g008422mg [Citrus sinensis] 4.5e-22	-	pfam07731, Cu-oxidase_2, Multicopper oxidase. This entry contains many divergent copper oxidase-like domains that are not recognized by the pfam00394 model. 7.09176e-15	sp|Q69L99|LAC14_ORYSJ Laccase-14 OS=Oryza sativa subsp. japonica GN=LAC14 PE=3 SV=1 9.98595e-21	tr|A0A067EVQ5|A0A067EVQ5_CITSI Laccase OS=Citrus sinensis GN=CISIN_1g008422mg PE=3 SV=1 3.5e-22	GO:0005507, copper ion binding;GO:0016722, oxidoreductase activity, oxidizing metal ions;GO:0046274, lignin catabolic process;GO:0048046, apoplast;GO:0052716, hydroquinone:oxygen oxidoreductase activity	-
TRINITY_DN36195_c1_g3	0.0001	7.58884	-16.2116	3.61323e-07	5.34185e-06	down	-	-	gi|641867247|gb|KDO85931.1| hypothetical protein CISIN_1g027691mg [Citrus sinensis] 2.9e-24	gi|985466759|ref|XM_015534162.1| PREDICTED: Citrus sinensis SOC1-like protein 1 (LOC102577939), transcript variant X3, mRNA 1.7081e-85	-	sp|O64645|SOC1_ARATH MADS-box protein SOC1 OS=Arabidopsis thaliana GN=SOC1 PE=1 SV=1 3.8906e-23	tr|A0A067HDM7|A0A067HDM7_CITSI Uncharacterized protein OS=Citrus sinensis GN=CISIN_1g027691mg PE=4 SV=1 2.2e-24	GO:0000060, protein import into nucleus, translocation;GO:0003677, DNA binding;GO:0003700, DNA binding transcription factor activity;GO:0005634, nucleus;GO:0005737, cytoplasm;GO:0006351, transcription, DNA-templated;GO:0008134, transcription factor binding;GO:0009409, response to cold;GO:0009739, response to gibberellin;GO:0009908, flower development;GO:0009911, positive regulation of flower deve…	-
TRINITY_DN41511_c1_g1	9.40387	1.99067	2.24	9.16056e-23	1.91815e-20	up	pfam06799, DUF1230, Protein of unknown function (DUF1230). This family consists of several hypothetical plant and photosynthetic bacterial proteins of around 160 residues in length. The function of this family is unknown although looking at the species distribution the protein may play a part in photosynthesis. 2.59169e-11	-	gi|568824216|ref|XP_006466498.1| PREDICTED: uncharacterized protein ycf36 [Citrus sinensis] 1.1e-17	gi|985431673|ref|XM_006466435.2| PREDICTED: Citrus sinensis uncharacterized protein ycf36 (LOC102614099), mRNA 2.04569e-48	pfam06799, DUF1230, Protein of unknown function (DUF1230). This family consists of several hypothetical plant and photosynthetic bacterial proteins of around 160 residues in length. The function of this family is unknown although looking at the species distribution the protein may play a part in photosynthesis. 6.19177e-12	sp|P48276|YCF36_CYAPA Uncharacterized protein ycf36 OS=Cyanophora paradoxa GN=ycf36 PE=3 SV=1 1.80071e-08	tr|A0A067GU64|A0A067GU64_CITSI Uncharacterized protein OS=Citrus sinensis GN=CISIN_1g021630mg PE=4 SV=1 2.4e-17	GO:0009842, cyanelle;GO:0016021, integral component of membrane	-
TRINITY_DN41511_c1_g2	51.4087	16.8183	1.61198	7.29394e-08	1.29658e-06	up	-	-	gi|703094401|ref|XP_010095245.1| PHD finger protein ALFIN-LIKE 1 [Morus notabilis] 8.8e-09	-	-	sp|Q84TV4|ALFL3_ORYSJ PHD finger protein ALFIN-LIKE 3 OS=Oryza sativa subsp. japonica GN=Os03g0818300 PE=2 SV=1 1.66542e-08	tr|W9QYQ9|W9QYQ9_9ROSA PHD finger protein ALFIN-LIKE 1 OS=Morus notabilis GN=L484_008255 PE=4 SV=1 6.7e-09	GO:0005634, nucleus;GO:0006351, transcription, DNA-templated;GO:0006355, regulation of transcription, DNA-templated;GO:0008270, zinc ion binding	-
TRINITY_DN50757_c2_g2	4.07824	9.73524	-1.25527	0.000349895	0.0020943	down	-	-	gi|568828176|ref|XP_006468420.1| PREDICTED: transforming growth factor-beta receptor-associated protein 1 isoform X2 [Citrus sinensis] 4.0e-51	gi|985434182|ref|XM_006468357.2| PREDICTED: Citrus sinensis transforming growth factor-beta receptor-associated protein 1 (LOC102615461), transcript variant X2, mRNA 5.20931e-137	-	-	tr|A0A067GCS0|A0A067GCS0_CITSI Uncharacterized protein (Fragment) OS=Citrus sinensis GN=CISIN_1g0435721mg PE=4 SV=1 3.0e-51	GO:0005622, intracellular;GO:0006886, intracellular protein transport;GO:0016192, vesicle-mediated transport	-
TRINITY_DN50757_c2_g1	3.94853	10.47	-1.40687	7.53138e-05	0.000562441	down	-	KOG2063, KOG2063, KOG2063, Vacuolar assembly/sorting proteins VPS39/VAM6/VPS3 [Intracellular trafficking, secretion, and vesicular transport]. 5.80196e-07	gi|568828174|ref|XP_006468419.1| PREDICTED: transforming growth factor-beta receptor-associated protein 1 isoform X1 [Citrus sinensis] 2.8e-176	gi|985434182|ref|XM_006468357.2| PREDICTED: Citrus sinensis transforming growth factor-beta receptor-associated protein 1 (LOC102615461), transcript variant X2, mRNA 0.0	-	-	tr|A0A067GCS0|A0A067GCS0_CITSI Uncharacterized protein (Fragment) OS=Citrus sinensis GN=CISIN_1g0435721mg PE=4 SV=1 2.1e-176	GO:0005622, intracellular;GO:0006886, intracellular protein transport;GO:0016192, vesicle-mediated transport	-
TRINITY_DN50132_c0_g1	7.13945	20.5292	-1.52379	9.53883e-10	2.67395e-08	down	cd14066, STKc_IRAK, Catalytic domain of the Serine/Threonine kinases, Interleukin-1 Receptor Associated Kinases and related STKs. STKs catalyze the transfer of the gamma-phosphoryl group from ATP to serine/threonine residues on protein substrates. IRAKs are involved in Toll-like receptor (TLR) and interleukin-1 (IL-1) signalling pathways, and are thus critical in regulating innate immune response…	KOG1187, KOG1187, KOG1187, Serine/threonine protein kinase [Signal transduction mechanisms]. 2.32692e-70	gi|641836288|gb|KDO55255.1| hypothetical protein CISIN_1g002382mg [Citrus sinensis] 3.1e-179	gi|985452059|ref|XM_006480530.2| PREDICTED: Citrus sinensis probable LRR receptor-like serine/threonine-protein kinase At1g67720 (LOC102623841), transcript variant X2, mRNA 0.0	pfam07714, Pkinase_Tyr, Protein tyrosine kinase. 5.52482e-21	sp|C0LGI2|Y1677_ARATH Probable LRR receptor-like serine/threonine-protein kinase At1g67720 OS=Arabidopsis thaliana GN=At1g67720 PE=2 SV=1 8.09985e-102	tr|A0A067EVN9|A0A067EVN9_CITSI Uncharacterized protein OS=Citrus sinensis GN=CISIN_1g002382mg PE=3 SV=1 2.4e-179	GO:0004674, protein serine/threonine kinase activity;GO:0005524, ATP binding;GO:0016021, integral component of membrane	-
TRINITY_DN27131_c0_g1	2.09677	14.9237	-2.83136	1.4334e-09	3.85731e-08	down	-	-	gi|147773621|emb|CAN74198.1| hypothetical protein VITISV_005765 [Vitis vinifera] 4.6e-45	-	-	sp|P10978|POLX_TOBAC Retrovirus-related Pol polyprotein from transposon TNT 1-94 OS=Nicotiana tabacum PE=2 SV=1 8.16514e-46	tr|A5B0C8|A5B0C8_VITVI Putative uncharacterized protein OS=Vitis vinifera GN=VITISV_015834 PE=4 SV=1 3.5e-45	GO:0003676, nucleic acid binding;GO:0003964, RNA-directed DNA polymerase activity;GO:0004190, aspartic-type endopeptidase activity;GO:0004519, endonuclease activity;GO:0008270, zinc ion binding;GO:0015074, DNA integration	-
TRINITY_DN46345_c2_g3	4.5829	9.94603	-1.11786	0.0116468	0.0383689	down	-	-	gi|641852912|gb|KDO71771.1| hypothetical protein CISIN_1g022361mg [Citrus sinensis] 6.0e-40	gi|985464098|ref|XM_006488961.2| PREDICTED: Citrus sinensis uncharacterized LOC102625855 (LOC102625855), transcript variant X2, mRNA 8.29163e-92	-	-	tr|A0A067G8Q9|A0A067G8Q9_CITSI Uncharacterized protein OS=Citrus sinensis GN=CISIN_1g022361mg PE=4 SV=1 4.6e-40	-	-
TRINITY_DN33735_c0_g1	45.1689	17.3471	1.38064	1.05638e-06	1.37742e-05	up	-	-	gi|1021029339|gb|KZM87124.1| hypothetical protein DCAR_024258 [Daucus carota subsp. sativus] 1.0e-08	gi|985464971|ref|XM_006489653.2| PREDICTED: Citrus sinensis probable methyltransferase PMT8 (LOC102627998), mRNA 2.1895e-29	-	sp|Q940J9|PMT8_ARATH Probable methyltransferase PMT8 OS=Arabidopsis thaliana GN=At1g04430 PE=2 SV=1 7.09609e-08	tr|A0A022QXE5|A0A022QXE5_ERYGU Uncharacterized protein OS=Erythranthe guttata GN=MIMGU_mgv1a002975mg PE=4 SV=1 1.0e-08	GO:0000139, Golgi membrane;GO:0005768, endosome;GO:0005774, vacuolar membrane;GO:0005794, Golgi apparatus;GO:0005802, trans-Golgi network;GO:0008168, methyltransferase activity;GO:0008757, S-adenosylmethionine-dependent methyltransferase activity;GO:0016021, integral component of membrane;GO:0032259, methylation	-
TRINITY_DN48376_c0_g1	84.1589	36.9549	1.18735	2.05364e-06	2.47341e-05	up	-	-	gi|567919482|ref|XP_006451747.1| hypothetical protein CICLE_v10007809mg [Citrus clementina] 2.0e-230	gi|985473742|ref|XM_006494784.2| PREDICTED: Citrus sinensis hypothetical protein (LOC102612450), mRNA 0.0	-	sp|Q99385|VCX1_YEAST Vacuolar calcium ion transporter OS=Saccharomyces cerevisiae (strain ATCC 204508 / S288c) GN=VCX1 PE=1 SV=1 6.96811e-06	tr|A0A067ETR2|A0A067ETR2_CITSI Uncharacterized protein OS=Citrus sinensis GN=CISIN_1g048038mg PE=3 SV=1 1.5e-230	GO:0000324, fungal-type vacuole;GO:0000329, fungal-type vacuole membrane;GO:0005509, calcium ion binding;GO:0006816, calcium ion transport;GO:0006874, cellular calcium ion homeostasis;GO:0015369, calcium:proton antiporter activity;GO:0015386, potassium:proton antiporter activity;GO:0016021, integral component of membrane;GO:0046872, metal ion binding;GO:0055085, transmembrane transport	-
TRINITY_DN40365_c1_g2	0.873883	5.211	-2.57605	1.61143e-05	0.000148128	down	-	-	-	gi|1027102846|ref|XM_008232011.2| PREDICTED: Prunus mume H/ACA ribonucleoprotein complex non-core subunit NAF1 (LOC103329533), transcript variant X2, mRNA 1.21221e-33	-	-	-	-	-
TRINITY_DN50701_c1_g3	7.12697	0.372697	4.25721	1.52614e-08	3.21457e-07	up	-	-	gi|641822892|gb|KDO42361.1| hypothetical protein CISIN_1g012103mg [Citrus sinensis] 1.3e-21	gi|985468924|ref|XM_006492235.2| PREDICTED: Citrus sinensis receptor-like protein kinase HAIKU2 (LOC102618487), mRNA 2.42664e-76	-	-	tr|A0A067DUS8|A0A067DUS8_CITSI Uncharacterized protein OS=Citrus sinensis GN=CISIN_1g012103mg PE=4 SV=1 1.0e-21	-	-
TRINITY_DN40134_c0_g2	11.3482	5.51935	1.0399	0.00557603	0.0211291	up	cd06425, M1P_guanylylT_B_like_N, N-terminal domain of the M1P-guanylyltransferase B-isoform like proteins. GDP-mannose pyrophosphorylase (GTP: alpha-d-mannose-1-phosphate guanyltransferase) catalyzes the formation of GDP-d-mannose from GTP and alpha-d-mannose-1-Phosphate. It contains an N-terminal catalytic domain and a C-terminal Lefthanded-beta-Helix fold domain. GDP-d-mannose is the activated …	KOG1322, KOG1322, KOG1322, GDP-mannose pyrophosphorylase/mannose-1-phosphate guanylyltransferase [Cell wall/membrane/envelope biogenesis]. 5.44741e-13	gi|474189228|gb|EMS58078.1| Mannose-1-phosphate guanyltransferase beta [Triticum urartu] 8.4e-14	gi|568866135|ref|XM_006486355.1| PREDICTED: Citrus sinensis probable mannose-1-phosphate guanylyltransferase 1 (LOC102608158), mRNA 6.34811e-46	-	sp|Q9M2S0|GMPP2_ARATH Probable mannose-1-phosphate guanylyltransferase 2 OS=Arabidopsis thaliana GN=At3g55590 PE=2 SV=1 1.39438e-14	tr|W5EJ39|W5EJ39_WHEAT Uncharacterized protein OS=Triticum aestivum PE=4 SV=1 6.9e-16	GO:0004475, mannose-1-phosphate guanylyltransferase activity;GO:0005525, GTP binding;GO:0009058, biosynthetic process;GO:0009298, GDP-mannose biosynthetic process;GO:0016779, nucleotidyltransferase activity	-
TRINITY_DN45843_c0_g2	41.4661	12.7515	1.70126	3.81379e-07	5.60174e-06	up	-	-	-	-	-	-	-	-	-
TRINITY_DN36247_c0_g5	19.5169	9.39042	1.05547	0.000751738	0.00398468	up	cd00265, MADS_MEF2_like, MEF2 (myocyte enhancer factor 2)-like/Type II subfamily of MADS ( MCM1, Agamous, Deficiens, and SRF (serum response factor) box family of eukaryotic transcriptional regulators. Binds DNA and exists as hetero and homo-dimers. Differs from SRF-like/Type I subgroup mainly in position of the alpha helix responsible for the dimerization interface. Important in homeotic regulat…	KOG0014, KOG0014, KOG0014, MADS box transcription factor [Transcription]. 2.60301e-14	gi|568847054|ref|XP_006477355.1| PREDICTED: agamous-like MADS-box protein AGL19 isoform X2 [Citrus sinensis] 1.6e-44	gi|985445849|ref|XM_006477293.2| PREDICTED: Citrus sinensis agamous-like MADS-box protein AGL19 (LOC102626103), transcript variant X7, mRNA 1.12058e-118	pfam00319, SRF-TF, SRF-type transcription factor (DNA-binding and dimerization domain). 1.01572e-10	sp|O82743|AGL19_ARATH Agamous-like MADS-box protein AGL19 OS=Arabidopsis thaliana GN=AGL19 PE=1 SV=1 1.66391e-47	tr|A0A067K164|A0A067K164_JATCU Uncharacterized protein OS=Jatropha curcas GN=JCGZ_20695 PE=4 SV=1 4.9e-38	GO:0003677, DNA binding;GO:0003700, DNA binding transcription factor activity;GO:0005634, nucleus;GO:0006351, transcription, DNA-templated;GO:0009908, flower development;GO:0010048, vernalization response;GO:0048510, regulation of timing of transition from vegetative to reproductive phase	-
TRINITY_DN36247_c0_g2	38.9489	14.3848	1.43704	3.32358e-06	3.76756e-05	up	-	-	gi|568847054|ref|XP_006477355.1| PREDICTED: agamous-like MADS-box protein AGL19 isoform X2 [Citrus sinensis] 5.5e-33	gi|1028962224|ref|XM_016869115.1| PREDICTED: Gossypium hirsutum agamous-like MADS-box protein AGL19 (LOC107936389), transcript variant X3, mRNA 2.61957e-28	-	sp|O82743|AGL19_ARATH Agamous-like MADS-box protein AGL19 OS=Arabidopsis thaliana GN=AGL19 PE=1 SV=1 1.00555e-20	tr|A0A067FBV6|A0A067FBV6_CITSI Uncharacterized protein (Fragment) OS=Citrus sinensis GN=CISIN_1g0283631mg PE=4 SV=1 3.7e-29	GO:0003677, DNA binding;GO:0003700, DNA binding transcription factor activity;GO:0005634, nucleus;GO:0006351, transcription, DNA-templated;GO:0009908, flower development;GO:0010048, vernalization response;GO:0048510, regulation of timing of transition from vegetative to reproductive phase	-
TRINITY_DN36247_c0_g1	28.945	5.20023	2.47667	4.00317e-19	5.52008e-17	up	-	-	gi|568847054|ref|XP_006477355.1| PREDICTED: agamous-like MADS-box protein AGL19 isoform X2 [Citrus sinensis] 4.0e-20	gi|985445849|ref|XM_006477293.2| PREDICTED: Citrus sinensis agamous-like MADS-box protein AGL19 (LOC102626103), transcript variant X7, mRNA 4.05877e-61	-	sp|Q9FIS1|AGL42_ARATH MADS-box protein AGL42 OS=Arabidopsis thaliana GN=AGL42 PE=2 SV=1 2.13774e-16	tr|V4TV45|V4TV45_9ROSI Uncharacterized protein OS=Citrus clementina GN=CICLE_v10022936mg PE=4 SV=1 3.1e-20	GO:0003677, DNA binding;GO:0003700, DNA binding transcription factor activity;GO:0005634, nucleus;GO:0006351, transcription, DNA-templated;GO:0009838, abscission;GO:0009909, regulation of flower development;GO:0010150, leaf senescence;GO:0030154, cell differentiation;GO:0080187, floral organ senescence	-
TRINITY_DN31349_c1_g4	0.0001	32.0529	-18.2901	1.72899e-12	8.76681e-11	down	cd03009, TryX_like_TryX_NRX, Tryparedoxin (TryX)-like family, TryX and nucleoredoxin (NRX) subfamily; TryX and NRX are thioredoxin (TRX)-like protein disulfide oxidoreductases that alter the redox state of target proteins via the reversible oxidation of an active center CXXC motif. TryX is involved in the regulation of oxidative stress in parasitic trypanosomatids by reducing TryX peroxidase, whi…	KOG2501, KOG2501, KOG2501, Thioredoxin, nucleoredoxin and related proteins [General function prediction only]. 4.31087e-13	gi|567885381|ref|XP_006435249.1| hypothetical protein CICLE_v10001187mg [Citrus clementina] 7.7e-27	gi|1029048024|ref|XM_016832206.1| PREDICTED: Gossypium hirsutum probable nucleoredoxin 2 (LOC107905541), transcript variant X2, mRNA 2.24101e-34	pfam13905, Thioredoxin_8, Thioredoxin-like. Thioredoxins are small enzymes that participate in redox reactions, via the reversible oxidation of an active centre disulfide bond. 6.00096e-08	sp|O80763|NRX1_ARATH Probable nucleoredoxin 1 OS=Arabidopsis thaliana GN=At1g60420 PE=1 SV=1 1.24963e-17	tr|A0A067GYZ8|A0A067GYZ8_CITSI Uncharacterized protein OS=Citrus sinensis GN=CISIN_1g013684mg PE=4 SV=1 5.8e-27	GO:0005622, intracellular;GO:0005829, cytosol;GO:0009860, pollen tube growth;GO:0010183, pollen tube guidance;GO:0035556, intracellular signal transduction;GO:0045454, cell redox homeostasis;GO:0046686, response to cadmium ion;GO:0047134, protein-disulfide reductase activity;GO:0080092, regulation of pollen tube growth	-
TRINITY_DN53291_c4_g6	1.37807	5.51833	-2.00159	0.000159233	0.00106905	down	-	-	gi|567922452|ref|XP_006453232.1| hypothetical protein CICLE_v10007337mg [Citrus clementina] 1.2e-61	gi|985443421|ref|XM_006474221.2| PREDICTED: Citrus sinensis uncharacterized LOC102609850 (LOC102609850), mRNA 2.47648e-166	-	sp|Q9SZR3|SMXL4_ARATH Protein SMAX1-LIKE 4 OS=Arabidopsis thaliana GN=SMXL4 PE=1 SV=1 6.32234e-20	tr|A0A067F3L5|A0A067F3L5_CITSI Uncharacterized protein OS=Citrus sinensis GN=CISIN_1g003070mg PE=4 SV=1 8.8e-62	GO:0005634, nucleus;GO:0006351, transcription, DNA-templated;GO:0006355, regulation of transcription, DNA-templated;GO:0009507, chloroplast;GO:0016787, hydrolase activity;GO:0019538, protein metabolic process	-
TRINITY_DN52293_c1_g4	0.0001	48.3571	-18.8834	2.29872e-13	1.37657e-11	down	-	KOG1940, KOG1940, KOG1940, Zn-finger protein [General function prediction only]. 1.9837e-09	gi|641860984|gb|KDO79672.1| hypothetical protein CISIN_1g021012mg [Citrus sinensis] 1.1e-14	gi|567917155|ref|XM_006450521.1| Citrus clementina hypothetical protein (CICLE_v10008946mg) mRNA, complete cds 3.12305e-15	-	sp|Q8VZK0|MIEL1_ARATH E3 ubiquitin-protein ligase MIEL1 OS=Arabidopsis thaliana GN=MIEL1 PE=1 SV=1 9.02181e-11	tr|A0A067GW99|A0A067GW99_CITSI Uncharacterized protein OS=Citrus sinensis GN=CISIN_1g021012mg PE=4 SV=1 8.5e-15	GO:0004842, ubiquitin-protein transferase activity;GO:0005634, nucleus;GO:0005737, cytoplasm;GO:0006952, defense response;GO:0008134, transcription factor binding;GO:0008270, zinc ion binding;GO:0016567, protein ubiquitination;GO:0016874, ligase activity;GO:1900425, negative regulation of defense response to bacterium;GO:1901485, positive regulation of transcription factor catabolic process	-
TRINITY_DN52293_c1_g1	8.32695	1.41007	2.56203	3.47938e-05	0.00028872	up	-	KOG1940, KOG1940, KOG1940, Zn-finger protein [General function prediction only]. 7.10883e-21	gi|641860983|gb|KDO79671.1| hypothetical protein CISIN_1g021012mg [Citrus sinensis] 5.5e-43	gi|985445720|ref|XM_006476112.2| PREDICTED: Citrus sinensis E3 ubiquitin-protein ligase MIEL1 (LOC102624116), transcript variant X4, mRNA 7.44392e-111	-	sp|Q8VZK0|MIEL1_ARATH E3 ubiquitin-protein ligase MIEL1 OS=Arabidopsis thaliana GN=MIEL1 PE=1 SV=1 8.78009e-27	tr|V4WBS0|V4WBS0_9ROSI Uncharacterized protein OS=Citrus clementina GN=CICLE_v10008946mg PE=4 SV=1 4.2e-43	GO:0004842, ubiquitin-protein transferase activity;GO:0005634, nucleus;GO:0005737, cytoplasm;GO:0006952, defense response;GO:0008134, transcription factor binding;GO:0008270, zinc ion binding;GO:0016567, protein ubiquitination;GO:0016874, ligase activity;GO:1900425, negative regulation of defense response to bacterium;GO:1901485, positive regulation of transcription factor catabolic process	K10144-ko04115 p53 signaling pathway;ko04120 Ubiquitin mediated proteolysis
TRINITY_DN52293_c1_g3	63.7738	227.754	-1.83644	1.8205e-07	2.90819e-06	down	pfam14599, zinc_ribbon_6, Zinc-ribbon. This is a typical zinc-ribbon finger, with each pair of zinc-ligands coming from more-or-less either side of two knuckles. It is found in eukaryotes. 8.65895e-12	KOG1940, KOG1940, KOG1940, Zn-finger protein [General function prediction only]. 5.89086e-14	gi|145334551|ref|NP_001078621.1| CHY and CTCHY and RING-type zinc finger protein [Arabidopsis thaliana] 5.5e-22	gi|985445720|ref|XM_006476112.2| PREDICTED: Citrus sinensis E3 ubiquitin-protein ligase MIEL1 (LOC102624116), transcript variant X4, mRNA 1.49955e-30	pfam14599, zinc_ribbon_6, Zinc-ribbon. This is a typical zinc-ribbon finger, with each pair of zinc-ligands coming from more-or-less either side of two knuckles. It is found in eukaryotes. 1.91775e-12	sp|Q8VZK0|MIEL1_ARATH E3 ubiquitin-protein ligase MIEL1 OS=Arabidopsis thaliana GN=MIEL1 PE=1 SV=1 2.26708e-17	tr|A8MQ89|A8MQ89_ARATH CHY and CTCHY and RING-type zinc finger protein OS=Arabidopsis thaliana GN=At5g25560 PE=4 SV=1 4.2e-22	GO:0004842, ubiquitin-protein transferase activity;GO:0005634, nucleus;GO:0005737, cytoplasm;GO:0006952, defense response;GO:0008134, transcription factor binding;GO:0008270, zinc ion binding;GO:0016567, protein ubiquitination;GO:0016874, ligase activity;GO:1900425, negative regulation of defense response to bacterium;GO:1901485, positive regulation of transcription factor catabolic process	-
TRINITY_DN48309_c1_g1	16.1595	7.87831	1.03643	5.28934e-09	1.24481e-07	up	pfam00332, Glyco_hydro_17, Glycosyl hydrolases family 17. 5.71593e-64	-	gi|567875993|ref|XP_006430586.1| hypothetical protein CICLE_v10011549mg [Citrus clementina] 3.9e-258	gi|567875992|ref|XM_006430523.1| Citrus clementina hypothetical protein (CICLE_v10011549mg) mRNA, complete cds 0.0	pfam00332, Glyco_hydro_17, Glycosyl hydrolases family 17. 1.36558e-64	sp|Q9C7U5|E132_ARATH Glucan endo-1,3-beta-glucosidase 2 OS=Arabidopsis thaliana GN=At1g66250 PE=1 SV=2 0.0	tr|V4T2T0|V4T2T0_9ROSI Uncharacterized protein OS=Citrus clementina GN=CICLE_v10011549mg PE=3 SV=1 3.0e-258	GO:0004553, hydrolase activity, hydrolyzing O-glycosyl compounds;GO:0005886, plasma membrane;GO:0005975, carbohydrate metabolic process;GO:0006952, defense response;GO:0030247, polysaccharide binding;GO:0031225, anchored component of membrane;GO:0042973, glucan endo-1,3-beta-D-glucosidase activity;GO:0046658, anchored component of plasma membrane	K19891-ko00500 Starch and sucrose metabolism
TRINITY_DN46702_c0_g1	267.058	123.041	1.11802	6.44749e-05	0.000492074	up	TIGR01243, Cell_division_cycle_protein_48_homolog_MJ1156, AAA family ATPase, CDC48 subfamily. This subfamily of the AAA family ATPases includes two members each from three archaeal species. It also includes yeast CDC48 (cell division control protein 48) and the human ortholog, transitional endoplasmic reticulum ATPase (valosin-containing protein). These proteins in eukaryotes are involved in the …	KOG0730, KOG0730, KOG0730, AAA+-type ATPase [Posttranslational modification, protein turnover, chaperones]. 5.49615e-43	gi|1012340565|gb|KYP51779.1| Cell division cycle protein 48 isogeny [Cajanus cajan] 5.2e-72	gi|567863703|ref|XM_006424443.1| Citrus clementina hypothetical protein (CICLE_v10027840mg) mRNA, complete cds 0.0	pfam00004, AAA, ATPase family associated with various cellular activities (AAA). AAA family proteins often perform chaperone-like functions that assist in the assembly, operation, or disassembly of protein complexes. 1.31934e-14	sp|P54774|CDC48_SOYBN Cell division cycle protein 48 homolog OS=Glycine max GN=CDC48 PE=2 SV=1 7.32288e-89	tr|A0A067EYR0|A0A067EYR0_CITSI Uncharacterized protein OS=Citrus sinensis GN=CISIN_1g003620mg PE=4 SV=1 5.1e-72	GO:0005524, ATP binding;GO:0005886, plasma membrane;GO:0007049, cell cycle;GO:0016787, hydrolase activity	-
TRINITY_DN38754_c2_g1	10.4471	24.6486	-1.2384	3.15086e-05	0.000265335	down	cd04587, CBS_pair_CAP-ED_DUF294_PBI_assoc, This cd contains two tandem repeats of the cystathionine beta-synthase (CBS pair) domains associated with either the CAP_ED (cAMP receptor protein effector domain) family of transcription factors and the DUF294 domain or the PB1 (Phox and Bem1p) domain. Members of CAP_ED, include CAP which binds cAMP, FNR (fumarate and nitrate reductase) which uses an ir…	-	gi|567879027|ref|XP_006432072.1| hypothetical protein CICLE_v10000793mg [Citrus clementina] 2.5e-205	gi|568820912|ref|XM_006464881.1| PREDICTED: Citrus sinensis CBS domain-containing protein CBSCBSPB3-like (LOC102619828), mRNA 0.0	-	sp|Q9LF97|Y3295_ARATH CBS domain-containing protein CBSCBSPB3 OS=Arabidopsis thaliana GN=CBSCBSPB3 PE=1 SV=1 0.0	tr|V4SWY7|V4SWY7_9ROSI Uncharacterized protein OS=Citrus clementina GN=CICLE_v10000793mg PE=4 SV=1 1.9e-205	GO:0016021, integral component of membrane	-
TRINITY_DN34249_c1_g1	9.01305	27.4692	-1.60773	1.80371e-07	2.88507e-06	down	-	-	-	gi|49405997|gb|AC147964.10| Medicago truncatula chromosome 8 clone mth2-5i18, complete sequence 2.07919e-25	-	-	-	-	-
TRINITY_DN29416_c1_g1	8.79057	3.2769	1.42362	1.38807e-11	5.93695e-10	up	-	-	-	-	-	-	-	-	-
TRINITY_DN23428_c0_g1	7.52401	1.11844	2.75002	3.28548e-10	1.02443e-08	up	PLN00411, PLN00411, nodulin MtN21 family protein; Provisional. 1.8547e-14	-	gi|568820066|ref|XP_006464552.1| PREDICTED: WAT1-related protein At5g64700 [Citrus sinensis] 4.1e-85	gi|985428782|ref|XM_006464489.2| PREDICTED: Citrus sinensis WAT1-related protein At5g64700 (LOC102616126), mRNA 0.0	-	sp|Q9FGG3|WTR45_ARATH WAT1-related protein At5g64700 OS=Arabidopsis thaliana GN=At5g64700 PE=2 SV=1 3.23137e-65	tr|A0A067EDV4|A0A067EDV4_CITSI Uncharacterized protein OS=Citrus sinensis GN=CISIN_1g017528mg PE=4 SV=1 2.7e-84	GO:0005886, plasma membrane;GO:0006810, transport;GO:0016021, integral component of membrane;GO:0022857, transmembrane transporter activity	-
TRINITY_DN34104_c1_g1	38.2196	4.52727	3.0776	4.68462e-09	1.11815e-07	up	-	-	gi|567864326|ref|XP_006424812.1| hypothetical protein CICLE_v10028459mg [Citrus clementina] 4.4e-38	gi|985469033|ref|XM_015525154.1| PREDICTED: Citrus sinensis protein SHOOT GRAVITROPISM 5-like (LOC102616078), transcript variant X2, mRNA 2.68578e-23	-	sp|Q94B55|XB31_ARATH Putative E3 ubiquitin-protein ligase XBAT31 OS=Arabidopsis thaliana GN=XBAT31 PE=2 SV=1 3.34668e-39	tr|V4SC02|V4SC02_9ROSI Uncharacterized protein OS=Citrus clementina GN=CICLE_v10028459mg PE=4 SV=1 3.4e-38	GO:0008270, zinc ion binding;GO:0016567, protein ubiquitination;GO:0016874, ligase activity	-
TRINITY_DN29484_c1_g1	13.5016	29.2294	-1.11429	0.00268257	0.0115572	down	-	-	gi|567916586|ref|XP_006450299.1| hypothetical protein CICLE_v10007391mg [Citrus clementina] 7.4e-90	gi|985455671|ref|XM_006483400.2| PREDICTED: Citrus sinensis muscle M-line assembly protein unc-89 (LOC102624143), mRNA 0.0	-	sp|O04716|MSH6_ARATH DNA mismatch repair protein MSH6 OS=Arabidopsis thaliana GN=MSH6 PE=1 SV=2 2.86782e-07	tr|V4WB02|V4WB02_9ROSI Uncharacterized protein OS=Citrus clementina GN=CICLE_v10007391mg PE=4 SV=1 5.7e-90	GO:0000228, nuclear chromosome;GO:0000400, four-way junction DNA binding;GO:0000710, meiotic mismatch repair;GO:0003684, damaged DNA binding;GO:0005524, ATP binding;GO:0006290, pyrimidine dimer repair;GO:0006298, mismatch repair;GO:0007131, reciprocal meiotic recombination;GO:0009411, response to UV;GO:0032137, guanine/thymine mispair binding;GO:0032138, single base insertion or deletion binding;…	-
TRINITY_DN33228_c1_g2	69.4797	28.0375	1.30924	0.000234359	0.00148517	up	cd02983, P5_C, P5 family, C-terminal redox inactive TRX-like domain; P5 is a protein disulfide isomerase (PDI)-related protein with a domain structure of aa'b (where a and a' are redox active TRX domains and b is a redox inactive TRX-like domain). Like PDI, P5 is located in the endoplasmic reticulum (ER) and displays both isomerase and chaperone activities, which are independent of each other. Co…	-	gi|641840648|gb|KDO59567.1| hypothetical protein CISIN_1g014216mg [Citrus sinensis] 2.2e-59	gi|568830629|ref|XM_006469532.1| PREDICTED: Citrus sinensis protein disulfide isomerase-like 2-3 (LOC102609257), mRNA 2.95655e-140	-	sp|Q67UF5|PDI23_ORYSJ Protein disulfide isomerase-like 2-3 OS=Oryza sativa subsp. japonica GN=PDIL2-3 PE=2 SV=1 6.78758e-65	tr|A0A067F7U6|A0A067F7U6_CITSI Uncharacterized protein OS=Citrus sinensis GN=CISIN_1g014216mg PE=3 SV=1 1.7e-59	GO:0003756, protein disulfide isomerase activity;GO:0005576, extracellular region;GO:0005623, cell;GO:0005783, endoplasmic reticulum;GO:0006457, protein folding;GO:0016853, isomerase activity;GO:0034976, response to endoplasmic reticulum stress;GO:0045454, cell redox homeostasis	-
TRINITY_DN31814_c0_g1	4.26495	10.8084	-1.34155	0.00667432	0.0244599	down	-	KOG3151, KOG3151, KOG3151, 26S proteasome regulatory complex, subunit RPN12/PSMD8 [Posttranslational modification, protein turnover, chaperones]. 1.32821e-13	gi|567893620|ref|XP_006439298.1| hypothetical protein CICLE_v10021697mg [Citrus clementina] 4.3e-31	gi|567893619|ref|XM_006439235.1| Citrus clementina hypothetical protein (CICLE_v10021697mg) mRNA, complete cds 5.47321e-89	-	sp|Q9SGW3|PSD8A_ARATH 26S proteasome non-ATPase regulatory subunit 8 homolog A OS=Arabidopsis thaliana GN=RPN12A PE=1 SV=1 1.84087e-34	tr|V4SX99|V4SX99_9ROSI Uncharacterized protein OS=Citrus clementina GN=CICLE_v10021697mg PE=4 SV=1 3.3e-31	GO:0000502, proteasome complex;GO:0005634, nucleus;GO:0005829, cytosol;GO:0005838, proteasome regulatory particle;GO:0006508, proteolysis;GO:0008541, proteasome regulatory particle, lid subcomplex;GO:0009408, response to heat;GO:0009647, skotomorphogenesis;GO:0009733, response to auxin;GO:0009735, response to cytokinin;GO:0009736, cytokinin-activated signaling pathway;GO:0009908, flower developme…	K03031-ko03050 Proteasome
TRINITY_DN29880_c0_g1	0.195358	5.90487	-4.91771	2.56293e-07	3.94036e-06	down	-	-	-	-	-	-	-	-	-
TRINITY_DN43484_c2_g3	21.8134	10.5586	1.0468	2.64701e-10	8.43538e-09	up	PTZ00390, PTZ00390, ubiquitin-conjugating enzyme; Provisional. 8.20122e-22	KOG0417, KOG0417, KOG0417, Ubiquitin-protein ligase [Posttranslational modification, protein turnover, chaperones]. 1.08888e-18	gi|567900070|ref|XP_006442523.1| hypothetical protein CICLE_v10022662mg [Citrus clementina] 1.7e-27	gi|567900071|ref|XM_006442461.1| Citrus clementina hypothetical protein (CICLE_v10022662mg) mRNA, complete cds 2.62144e-92	pfam00179, UQ_con, Ubiquitin-conjugating enzyme. Proteins destined for proteasome-mediated degradation may be ubiquitinated. Ubiquitination follows conjugation of ubiquitin to a conserved cysteine residue of UBC homologues. TSG101 is one of several UBC homologues that lacks this active site cysteine. 9.2602e-11	sp|Q9FZ48|UBC36_ARATH Ubiquitin-conjugating enzyme E2 36 OS=Arabidopsis thaliana GN=UBC36 PE=1 SV=1 6.01204e-35	tr|I7AU10|I7AU10_OLEEU Ubiquitin-conjugating enzyme (Fragment) OS=Olea europaea PE=2 SV=1 1.3e-27	GO:0005524, ATP binding;GO:0005634, nucleus;GO:0006301, postreplication repair;GO:0031625, ubiquitin protein ligase binding;GO:0061630, ubiquitin protein ligase activity;GO:0070534, protein K63-linked ubiquitination	-
TRINITY_DN40704_c0_g1	0.0001	15.1124	-17.2054	1.3516e-20	2.24148e-18	down	-	-	gi|727638018|ref|XP_010490217.1| PREDICTED: uncharacterized protein LOC104767958 [Camelina sativa] 3.1e-25	-	-	sp|Q91DM0|POLG_PVCV1 Genome polyprotein OS=Petunia vein clearing virus (isolate Shepherd) PE=3 SV=1 5.19945e-28	tr|A0A068VKA7|A0A068VKA7_COFCA Uncharacterized protein OS=Coffea canephora GN=GSCOC_T00004772001 PE=4 SV=1 8.9e-25	GO:0003677, DNA binding;GO:0003964, RNA-directed DNA polymerase activity;GO:0004190, aspartic-type endopeptidase activity;GO:0004519, endonuclease activity;GO:0008270, zinc ion binding;GO:0046740, transport of virus in host, cell to cell	-
TRINITY_DN40704_c0_g3	0.0001	11.6118	-16.8252	2.77695e-21	4.99124e-19	down	cd09274, RNase_HI_RT_Ty3, Ty3/Gypsy family of RNase HI in long-term repeat retroelements. Ribonuclease H (RNase H) enzymes are divided into two major families, Type 1 and Type 2, based on amino acid sequence similarities and biochemical properties. RNase H is an endonuclease that cleaves the RNA strand of an RNA/DNA hybrid in a sequence non-specific manner in the presence of divalent cations. RNa…	-	gi|727638018|ref|XP_010490217.1| PREDICTED: uncharacterized protein LOC104767958 [Camelina sativa] 8.1e-27	-	-	sp|Q6XKE6|POLG_PVCV2 Genome polyprotein OS=Petunia vein clearing virus (isolate Hohn) PE=3 SV=1 1.24761e-30	-	GO:0003677, DNA binding;GO:0003964, RNA-directed DNA polymerase activity;GO:0004190, aspartic-type endopeptidase activity;GO:0004519, endonuclease activity;GO:0008270, zinc ion binding;GO:0046740, transport of virus in host, cell to cell	-
TRINITY_DN43409_c0_g1	3.62368	7.56376	-1.06165	0.00249879	0.010891	down	cd00314, plant_peroxidase_like, Heme-dependent peroxidases similar to plant peroxidases. Along with animal peroxidases, these enzymes belong to a group of peroxidases containing a heme prosthetic group (ferriprotoporphyrin IX), which catalyzes a multistep oxidative reaction involving hydrogen peroxide as the electron acceptor. The plant peroxidase-like superfamily is found in all three kingdoms o…	-	gi|641842833|gb|KDO61736.1| hypothetical protein CISIN_1g019824mg [Citrus sinensis] 5.7e-64	gi|985455094|ref|XM_006483305.2| PREDICTED: Citrus sinensis putative L-ascorbate peroxidase 6 (LOC102623082), mRNA 9.88515e-143	-	sp|Q8GY91|APX6_ARATH Putative L-ascorbate peroxidase 6 OS=Arabidopsis thaliana GN=APX6 PE=2 SV=1 1.88551e-65	tr|V4UHK1|V4UHK1_9ROSI Uncharacterized protein OS=Citrus clementina GN=CICLE_v10008868mg PE=3 SV=1 4.3e-64	GO:0004601, peroxidase activity;GO:0005829, cytosol;GO:0006979, response to oxidative stress;GO:0009845, seed germination;GO:0010431, seed maturation;GO:0016688, L-ascorbate peroxidase activity;GO:0020037, heme binding;GO:0042744, hydrogen peroxide catabolic process;GO:0046872, metal ion binding	K00434-ko00480 Glutathione metabolism;ko00053 Ascorbate and aldarate metabolism
TRINITY_DN53248_c3_g1	0.706033	8.99355	-3.67108	2.28163e-09	5.85368e-08	down	-	-	gi|641858682|gb|KDO77404.1| hypothetical protein CISIN_1g039290mg, partial [Citrus sinensis] 1.9e-24	-	-	sp|C0LGT6|EFR_ARATH LRR receptor-like serine/threonine-protein kinase EFR OS=Arabidopsis thaliana GN=EFR PE=1 SV=1 7.4907e-10	tr|A0A067GCT3|A0A067GCT3_CITSI Uncharacterized protein (Fragment) OS=Citrus sinensis GN=CISIN_1g039290mg PE=3 SV=1 1.4e-24	GO:0002764, immune response-regulating signaling pathway;GO:0004674, protein serine/threonine kinase activity;GO:0005524, ATP binding;GO:0005886, plasma membrane;GO:0009626, plant-type hypersensitive response;GO:0010204, defense response signaling pathway, resistance gene-independent;GO:0010359, regulation of anion channel activity;GO:0012505, endomembrane system;GO:0016021, integral component of…	-
TRINITY_DN22614_c0_g1	6.50721	2.69045	1.27419	0.00611609	0.0227738	up	pfam09809, MRP-L27, Mitochondrial ribosomal protein L27. Members of this family of proteins are components of the mitochondrial ribosome large subunit. They are also involved in apoptosis and cell cycle regulation. 9.38293e-06	KOG4756, KOG4756, KOG4756, Mitochondrial ribosomal protein L27 [Translation, ribosomal structure and biogenesis]. 1.36563e-16	gi|255545818|ref|XP_002513969.1| PREDICTED: 39S ribosomal protein L41-A, mitochondrial [Ricinus communis] 8.4e-32	gi|985454537|ref|XM_006482528.2| PREDICTED: Citrus sinensis 39S ribosomal protein L41-A, mitochondrial-like (LOC102610703), mRNA 9.79509e-65	pfam09809, MRP-L27, Mitochondrial ribosomal protein L27. Members of this family of proteins are components of the mitochondrial ribosome large subunit. They are also involved in apoptosis and cell cycle regulation. 2.24166e-06	-	tr|B9RJQ0|B9RJQ0_RICCO Putative uncharacterized protein OS=Ricinus communis GN=RCOM_1037420 PE=4 SV=1 6.4e-32	-	-
TRINITY_DN36186_c2_g2	3.41907	7.20007	-1.07441	0.00254088	0.0110458	down	-	-	-	gi|985464960|ref|XM_006489672.2| PREDICTED: Citrus sinensis chromatin modification-related protein eaf6 (LOC102608676), mRNA 1.80654e-25	-	-	-	-	-
TRINITY_DN21519_c0_g1	5.91458	1.62999	1.85941	3.00636e-05	0.000255085	up	cd01960, nsLTP1, nsLTP1: Non-specific lipid-transfer protein type 1 (nsLTP1) subfamily; Plant nsLTPs are small, soluble proteins that facilitate the transfer of fatty acids, phospholipids, glycolipids, and steroids between membranes. In addition to lipid transport and assembly, nsLTPs also play a key role in the defense of plants against pathogens. There are two closely-related types of nsLTPs, t…	-	gi|567915029|ref|XP_006449828.1| hypothetical protein CICLE_v10018268mg [Citrus clementina] 1.1e-27	-	-	sp|Q41073|NLTP_PINTA Non-specific lipid-transfer protein OS=Pinus taeda PE=2 SV=1 5.71546e-19	tr|V4TRA5|V4TRA5_9ROSI Uncharacterized protein OS=Citrus clementina GN=CICLE_v10018268mg PE=3 SV=1 8.8e-28	GO:0006869, lipid transport;GO:0008289, lipid binding	-
TRINITY_DN43357_c1_g1	0.0867167	25.0747	-8.17571	3.00453e-05	0.000254981	down	-	-	gi|567858628|ref|XP_006421997.1| hypothetical protein CICLE_v10004502mg [Citrus clementina] 3.8e-64	-	-	sp|Q9FYR7|SCL8_ARATH Scarecrow-like protein 8 OS=Arabidopsis thaliana GN=SCL8 PE=2 SV=1 1.59303e-12	tr|A0A067ESB8|A0A067ESB8_CITSI Uncharacterized protein OS=Citrus sinensis GN=CISIN_1g041667mg PE=3 SV=1 2.9e-64	GO:0003700, DNA binding transcription factor activity;GO:0005634, nucleus;GO:0005737, cytoplasm;GO:0006351, transcription, DNA-templated;GO:0006355, regulation of transcription, DNA-templated;GO:0043565, sequence-specific DNA binding	-
TRINITY_DN39375_c0_g1	16.2832	2.55369	2.67273	4.85576e-06	5.23584e-05	up	cd01611, GABARAP, Ubiquitin domain of GABA-receptor-associated protein. GABARAP (GABA-receptor-associated protein) belongs ot a large family of proteins that mediate intracellular membrane trafficking and/or fusion. GABARAP binds not only to GABA, type A but also to tubulin, gephrin, and ULK1. Orthologues of GABARAP include Gate-16 (golgi-associated ATPase enhancer), LC3 (microtubule-associated p…	KOG1654, KOG1654, KOG1654, Microtubule-associated anchor protein involved in autophagy and membrane trafficking [Cytoskeleton]. 1.17367e-23	gi|567914843|ref|XP_006449735.1| hypothetical protein CICLE_v10017176mg [Citrus clementina] 2.5e-18	gi|567914842|ref|XM_006449672.1| Citrus clementina hypothetical protein (CICLE_v10017176mg) mRNA, complete cds 8.84934e-106	pfam02991, Atg8, Autophagy protein Atg8 ubiquitin like. Light chain 3 is proposed to function primarily as a subunit of microtubule associated proteins 1A and 1B and that its expression may regulate microtubule binding activity. Autophagy is generally known as a process involved in the degradation of bulk cytoplasmic components that are non-specifically sequestered into an autophagosome, where th…	sp|Q6Z1D5|ATG8C_ORYSJ Autophagy-related protein 8C OS=Oryza sativa subsp. japonica GN=ATG8C PE=2 SV=1 1.04162e-32	tr|V4UFM2|V4UFM2_9ROSI Autophagy-related protein OS=Citrus clementina GN=CICLE_v10017176mg PE=3 SV=1 1.9e-18	GO:0000421, autophagosome membrane;GO:0005874, microtubule;GO:0006914, autophagy;GO:0006995, cellular response to nitrogen starvation;GO:0015031, protein transport;GO:0033110, Cvt vesicle membrane	-
TRINITY_DN42310_c2_g2	13.8355	6.1485	1.17007	4.14769e-06	4.56981e-05	up	-	-	gi|567911555|ref|XP_006448091.1| hypothetical protein CICLE_v10014588mg [Citrus clementina] 6.1e-75	gi|568830002|ref|XM_006469241.1| PREDICTED: Citrus sinensis uncharacterized LOC102618872 (LOC102618872), mRNA 0.0	-	-	tr|V4UB04|V4UB04_9ROSI Uncharacterized protein OS=Citrus clementina GN=CICLE_v10014588mg PE=4 SV=1 4.6e-75	-	-
TRINITY_DN42310_c2_g1	152.751	52.3777	1.54416	4.10043e-09	9.90114e-08	up	-	KOG1339, KOG1339, KOG1339, Aspartyl protease [Posttranslational modification, protein turnover, chaperones]. 1.02382e-06	gi|567904690|ref|XP_006444833.1| hypothetical protein CICLE_v10019938mg [Citrus clementina] 6.1e-43	gi|985467429|ref|XM_006491222.2| PREDICTED: Citrus sinensis protein ASPARTIC PROTEASE IN GUARD CELL 2 (LOC102624558), mRNA 1.14534e-96	-	sp|Q9LNJ3|APF2_ARATH Aspartyl protease family protein 2 OS=Arabidopsis thaliana GN=APF2 PE=2 SV=1 1.65294e-31	tr|A0A067HET1|A0A067HET1_CITSI Uncharacterized protein OS=Citrus sinensis GN=CISIN_1g040810mg PE=3 SV=1 4.7e-43	GO:0004190, aspartic-type endopeptidase activity;GO:0006508, proteolysis;GO:0009505, plant-type cell wall;GO:0016020, membrane;GO:0030163, protein catabolic process;GO:0080167, response to karrikin	-
TRINITY_DN41865_c1_g1	0.882323	7.33165	-3.05476	2.40978e-05	0.000210452	down	-	-	-	gi|557954279|gb|KF754803.1| Amborella trichopoda chromosome I mitochondrion, complete sequence 3.9015e-120	-	-	-	-	-
TRINITY_DN53304_c5_g3	6.41592	2.12063	1.59716	0.00289719	0.0123192	up	cd01364, KISc_BimC_Eg5, Kinesin motor domain, BimC/Eg5 spindle pole proteins. Kinesin motor domain, BimC/Eg5 spindle pole proteins, participate in spindle assembly and chromosome segregation during cell division. This catalytic (head) domain has ATPase activity and belongs to the larger group of P-loop NTPases. Kinesins are microtubule-dependent molecular motors that play important roles in intra…	KOG0243, KOG0243, KOG0243, Kinesin-like protein [Cytoskeleton]. 0.0	gi|567875145|ref|XP_006430162.1| hypothetical protein CICLE_v10010974mg [Citrus clementina] 8.6e-264	gi|568856347|ref|XM_006481683.1| PREDICTED: Citrus sinensis 125 kDa kinesin-related protein (LOC102616405), transcript variant X2, mRNA 0.0	pfam00225, Kinesin, Kinesin motor domain. 1.70773e-92	sp|O23826|KN5C_TOBAC Kinesin-like protein KIN-5C OS=Nicotiana tabacum GN=KIN5C PE=1 SV=1 0.0	tr|V4SRQ8|V4SRQ8_9ROSI Uncharacterized protein OS=Citrus clementina GN=CICLE_v10010974mg PE=3 SV=1 6.5e-264	GO:0003777, microtubule motor activity;GO:0005524, ATP binding;GO:0005737, cytoplasm;GO:0005819, spindle;GO:0005874, microtubule;GO:0007018, microtubule-based movement	-
TRINITY_DN35881_c3_g2	0.0001	11.8382	-16.8531	3.94743e-07	5.77281e-06	down	-	-	-	-	-	-	-	-	-
TRINITY_DN35881_c3_g1	0.0001	12.1614	-16.8919	3.45944e-15	2.81782e-13	down	-	-	-	-	-	-	-	-	-
TRINITY_DN43492_c0_g1	65.688	9.41166	2.80311	2.32928e-18	2.93827e-16	up	PLN02586, PLN02586, probable cinnamyl alcohol dehydrogenase. 3.28418e-133	KOG0023, KOG0023, KOG0023, Alcohol dehydrogenase, class V [Secondary metabolites biosynthesis, transport and catabolism]. 2.68997e-79	gi|641834387|gb|KDO53382.1| hypothetical protein CISIN_1g018246mg [Citrus sinensis] 5.4e-117	gi|985428425|ref|XM_006464507.2| PREDICTED: Citrus sinensis probable mannitol dehydrogenase (LOC102621806), mRNA 0.0	pfam08240, ADH_N, Alcohol dehydrogenase GroES-like domain. This is the catalytic domain of alcohol dehydrogenases. Many of them contain an inserted zinc binding domain. This domain has a GroES-like structure. 1.26317e-12	sp|P42734|CADH9_ARATH Probable cinnamyl alcohol dehydrogenase 9 OS=Arabidopsis thaliana GN=CAD9 PE=2 SV=2 7.51642e-120	tr|A0A067EQ94|A0A067EQ94_CITSI Uncharacterized protein OS=Citrus sinensis GN=CISIN_1g018246mg PE=3 SV=1 4.1e-117	GO:0008270, zinc ion binding;GO:0009735, response to cytokinin;GO:0009809, lignin biosynthetic process;GO:0016491, oxidoreductase activity;GO:0045551, cinnamyl-alcohol dehydrogenase activity;GO:0048046, apoplast;GO:0052747, sinapyl alcohol dehydrogenase activity	-
TRINITY_DN47257_c3_g2	47.2829	18.8091	1.32989	8.19909e-05	0.000605866	up	-	-	gi|567861330|ref|XP_006423319.1| hypothetical protein CICLE_v10027908mg [Citrus clementina] 3.5e-96	gi|985461244|ref|XM_006487153.2| PREDICTED: Citrus sinensis uncharacterized LOC102628277 (LOC102628277), transcript variant X5, mRNA 0.0	-	sp|Q84V03|FB348_ARATH F-box protein At2g16365 OS=Arabidopsis thaliana GN=At2g16365 PE=2 SV=2 1.289e-31	tr|V4UBA7|V4UBA7_9ROSI Uncharacterized protein OS=Citrus clementina GN=CICLE_v10027908mg PE=4 SV=1 2.7e-96	GO:0003677, DNA binding;GO:0005634, nucleus;GO:0005694, chromosome;GO:0005737, cytoplasm;GO:0006260, DNA replication;GO:0006284, base-excision repair;GO:0006302, double-strand break repair;GO:0006310, DNA recombination;GO:0009378, four-way junction helicase activity;GO:0009658, chloroplast organization;GO:0032508, DNA duplex unwinding;GO:0043140, ATP-dependent 3'-5' DNA helicase activity;GO:00458…	-
TRINITY_DN32071_c1_g1	67.3444	30.4406	1.14556	6.60494e-06	6.8574e-05	up	PLN00210, PLN00210, 40S ribosomal protein S16; Provisional. 1.40646e-90	KOG1753, KOG1753, KOG1753, 40S ribosomal protein S16 [Translation, ribosomal structure and biogenesis]. 1.22462e-77	gi|567853419|ref|XP_006419873.1| hypothetical protein CICLE_v10006162mg [Citrus clementina] 2.9e-71	gi|985464770|ref|XM_006489277.2| PREDICTED: Citrus sinensis 40S ribosomal protein S16 (LOC102615654), mRNA 7.74547e-159	pfam00380, Ribosomal_S9, Ribosomal protein S9/S16. This family includes small ribosomal subunit S9 from prokaryotes and S16 from eukaryotes. 6.56297e-18	sp|P46293|RS16_GOSHI 40S ribosomal protein S16 OS=Gossypium hirsutum GN=RPS16 PE=2 SV=1 8.39485e-89	tr|V4RGP4|V4RGP4_9ROSI Uncharacterized protein OS=Citrus clementina GN=CICLE_v10006162mg PE=3 SV=1 2.2e-71	GO:0003735, structural constituent of ribosome;GO:0005840, ribosome;GO:0006412, translation	K02960-ko03010 Ribosome
TRINITY_DN46824_c2_g1	8.09825	0.0001	16.3053	8.18679e-07	1.10047e-05	up	-	-	-	-	-	-	-	-	-
TRINITY_DN41983_c3_g4	16.7481	3.02844	2.46735	2.37631e-20	3.78441e-18	up	-	-	gi|641856223|gb|KDO75003.1| hypothetical protein CISIN_1g000017mg [Citrus sinensis] 1.3e-81	gi|985464091|ref|XM_006489109.2| PREDICTED: Citrus sinensis chromatin structure-remodeling complex protein SYD (LOC102616926), transcript variant X2, mRNA 0.0	-	sp|F4IHS2|SYD_ARATH Chromatin structure-remodeling complex protein SYD OS=Arabidopsis thaliana GN=SYD PE=1 SV=1 3.3635e-56	tr|A0A067G5Z7|A0A067G5Z7_CITSI Uncharacterized protein OS=Citrus sinensis GN=CISIN_1g000017mg PE=4 SV=1 9.7e-82	GO:0003677, DNA binding;GO:0004386, helicase activity;GO:0005524, ATP binding;GO:0005634, nucleus;GO:0005829, cytosol;GO:0006351, transcription, DNA-templated;GO:0006355, regulation of transcription, DNA-templated;GO:0006952, defense response;GO:0009611, response to wounding;GO:0009873, ethylene-activated signaling pathway;GO:0009908, flower development;GO:0010104, regulation of ethylene-activate…	-
TRINITY_DN41148_c0_g1	7.4991	43.0271	-2.52046	2.39067e-11	9.66988e-10	down	smart00415, HSF, heat shock factor. 1.89018e-27	KOG0627, KOG0627, KOG0627, Heat shock transcription factor [Transcription]. 3.66744e-33	gi|568843446|ref|XP_006475618.1| PREDICTED: heat stress transcription factor C-1 [Citrus sinensis] 1.8e-119	gi|567918287|ref|XM_006451087.1| Citrus clementina hypothetical protein (CICLE_v10008768mg) mRNA, complete cds 2.61693e-85	pfam00447, HSF_DNA-bind, HSF-type DNA-binding. 5.02625e-13	sp|Q9LV52|HSFC1_ARATH Heat stress transcription factor C-1 OS=Arabidopsis thaliana GN=HSFC1 PE=2 SV=1 2.00549e-90	tr|A0A067EI45|A0A067EI45_CITSI Uncharacterized protein OS=Citrus sinensis GN=CISIN_1g018495mg PE=3 SV=1 1.4e-119	GO:0003700, DNA binding transcription factor activity;GO:0005634, nucleus;GO:0006351, transcription, DNA-templated;GO:0043565, sequence-specific DNA binding	-
TRINITY_DN25991_c0_g1	2.30172	15.8735	-2.78584	0.00506154	0.0195081	down	PLN03210, PLN03210, Resistant to P. syringae 6; Provisional. 4.10575e-07	-	gi|641820514|gb|KDO40441.1| hypothetical protein CISIN_1g006695mg [Citrus sinensis] 7.2e-64	gi|985472027|ref|XM_015525896.1| PREDICTED: Citrus sinensis TMV resistance protein N-like (LOC102624582), mRNA 4.96923e-77	-	sp|Q9XGM3|RPS4C_ARATH Disease resistance protein RPS4 OS=Arabidopsis thaliana GN=RPS4 PE=1 SV=1 5.0498e-19	tr|A0A067DPA4|A0A067DPA4_CITSI Uncharacterized protein OS=Citrus sinensis GN=CISIN_1g006695mg PE=4 SV=1 5.5e-64	GO:0005634, nucleus;GO:0005737, cytoplasm;GO:0009626, plant-type hypersensitive response;GO:0009870, defense response signaling pathway, resistance gene-dependent;GO:0012505, endomembrane system;GO:0016020, membrane;GO:0042742, defense response to bacterium;GO:0043531, ADP binding	-
TRINITY_DN24385_c0_g1	21.2224	7.20475	1.55857	7.14502e-06	7.34454e-05	up	-	KOG1058, KOG1058, KOG1058, Vesicle coat complex COPI, beta subunit [Intracellular trafficking, secretion, and vesicular transport]. 2.89933e-35	gi|567916364|ref|XP_006450188.1| hypothetical protein CICLE_v10007364mg [Citrus clementina] 1.0e-48	gi|985455383|ref|XM_006483489.2| PREDICTED: Citrus sinensis coatomer subunit beta-1 (LOC102624517), transcript variant X2, mRNA 1.37753e-142	-	sp|Q9SV21|COPB1_ARATH Coatomer subunit beta-1 OS=Arabidopsis thaliana GN=At4g31480 PE=2 SV=2 7.80511e-59	tr|A0A067FMF6|A0A067FMF6_CITSI Coatomer subunit beta OS=Citrus sinensis GN=CISIN_1g002235mg PE=4 SV=1 8.0e-49	GO:0005198, structural molecule activity;GO:0006886, intracellular protein transport;GO:0016192, vesicle-mediated transport;GO:0030126, COPI vesicle coat	-
TRINITY_DN34484_c0_g1	0.0001	8.37558	-16.3539	3.88852e-07	5.6967e-06	down	-	-	-	-	-	-	-	-	-
TRINITY_DN31811_c0_g6	13.664	3.70935	1.88115	2.60937e-06	3.0546e-05	up	PTZ00272, PTZ00272, heat shock protein 83 kDa (Hsp83); Provisional. 2.81145e-44	KOG0020, KOG0020, KOG0020, Endoplasmic reticulum glucose-regulated protein (GRP94/endoplasmin), HSP90 family [Posttranslational modification, protein turnover, chaperones]. 5.56903e-31	gi|590605103|ref|XP_007020406.1| Heat shock protein 81.4 [Theobroma cacao] 8.4e-45	gi|567921315|ref|XM_006452601.1| Citrus clementina hypothetical protein (CICLE_v10007633mg) mRNA, complete cds 6.03426e-116	-	sp|O03986|HS904_ARATH Heat shock protein 90-4 OS=Arabidopsis thaliana GN=HSP90-4 PE=1 SV=1 7.73303e-59	tr|A0A061F4G1|A0A061F4G1_THECC Heat shock protein 81.4 OS=Theobroma cacao GN=TCM_030579 PE=3 SV=1 6.4e-45	GO:0005524, ATP binding;GO:0005618, cell wall;GO:0005634, nucleus;GO:0005774, vacuolar membrane;GO:0005794, Golgi apparatus;GO:0005829, cytosol;GO:0005886, plasma membrane;GO:0006457, protein folding;GO:0006950, response to stress;GO:0009570, chloroplast stroma;GO:0048046, apoplast	-
TRINITY_DN49349_c1_g1	5.19435	1.55367	1.74126	0.00353918	0.0145415	up	-	-	-	gi|567877396|ref|XM_006431225.1| Citrus clementina hypothetical protein (CICLE_v10011739mg) mRNA, complete cds 5.63431e-53	-	-	-	-	-
TRINITY_DN47435_c2_g1	31.6009	5.51764	2.51784	2.06035e-18	2.60961e-16	up	-	-	-	gi|985457863|ref|XM_006484907.2| PREDICTED: Citrus sinensis glucomannan 4-beta-mannosyltransferase 2 (LOC102616038), mRNA 3.0887e-90	-	-	-	-	-
TRINITY_DN47435_c2_g3	30.3016	6.32049	2.26128	6.78534e-09	1.55396e-07	up	-	-	-	gi|985457863|ref|XM_006484907.2| PREDICTED: Citrus sinensis glucomannan 4-beta-mannosyltransferase 2 (LOC102616038), mRNA 7.13421e-48	-	-	-	-	-
TRINITY_DN47411_c1_g2	1.12182	7.62673	-2.76522	1.3754e-11	5.88884e-10	down	cd00204, ANK, ankyrin repeats; ankyrin repeats mediate protein-protein interactions in very diverse families of proteins. The number of ANK repeats in a protein can range from 2 to over 20 (ankyrins, for example). ANK repeats may occur in combinations with other types of domains. The structural repeat unit contains two antiparallel helices and a beta-hairpin, repeats are stacked in a superhelical…	KOG4177, KOG4177, KOG4177, Ankyrin [Cell wall/membrane/envelope biogenesis]. 1.20971e-19	gi|641828017|gb|KDO47183.1| hypothetical protein CISIN_1g012618mg [Citrus sinensis] 2.1e-121	gi|985452344|ref|XM_006480737.2| PREDICTED: Citrus sinensis putative E3 ubiquitin-protein ligase XBAT31 (LOC102611584), transcript variant X1, mRNA 0.0	pfam12796, Ank_2, Ankyrin repeats (3 copies). 1.4954e-11	sp|Q94B55|XB31_ARATH Putative E3 ubiquitin-protein ligase XBAT31 OS=Arabidopsis thaliana GN=XBAT31 PE=2 SV=1 1.48529e-91	tr|A0A067DWL1|A0A067DWL1_CITSI Uncharacterized protein OS=Citrus sinensis GN=CISIN_1g012618mg PE=4 SV=1 1.6e-121	GO:0008270, zinc ion binding;GO:0016567, protein ubiquitination;GO:0016874, ligase activity	-
TRINITY_DN32518_c0_g2	7.4172	0.0698203	6.73109	2.71511e-12	1.32849e-10	up	-	-	gi|641834682|gb|KDO53672.1| hypothetical protein CISIN_1g033196mg [Citrus sinensis] 3.5e-30	gi|567875818|ref|XM_006430436.1| Citrus clementina hypothetical protein (CICLE_v10013028mg) mRNA, complete cds 1.54808e-65	-	sp|Q9FL41|WTR38_ARATH WAT1-related protein At5g07050 OS=Arabidopsis thaliana GN=At5g07050 PE=2 SV=1 4.89213e-11	tr|V4UVM2|V4UVM2_9ROSI Uncharacterized protein OS=Citrus clementina GN=CICLE_v10013028mg PE=4 SV=1 2.7e-30	GO:0005886, plasma membrane;GO:0006810, transport;GO:0016021, integral component of membrane;GO:0022857, transmembrane transporter activity	-
TRINITY_DN51055_c1_g1	23.1818	51.9443	-1.16397	0.00755517	0.0271097	down	PLN00113, PLN00113, leucine-rich repeat receptor-like protein kinase; Provisional. 1.30996e-69	KOG1187, KOG1187, KOG1187, Serine/threonine protein kinase [Signal transduction mechanisms]. 2.49182e-15	gi|568869057|ref|XP_006487758.1| PREDICTED: receptor-like protein kinase HSL1 [Citrus sinensis] 0.0e+00	gi|985462512|ref|XM_006487695.2| PREDICTED: Citrus sinensis receptor-like protein kinase HSL1 (LOC102623876), mRNA 0.0	-	sp|Q9SGP2|HSL1_ARATH Receptor-like protein kinase HSL1 OS=Arabidopsis thaliana GN=HSL1 PE=2 SV=1 2.48415e-138	tr|V4U1F4|V4U1F4_9ROSI Uncharacterized protein OS=Citrus clementina GN=CICLE_v10018723mg PE=3 SV=1 0.0e+00	GO:0004674, protein serine/threonine kinase activity;GO:0005524, ATP binding;GO:0005886, plasma membrane;GO:0016021, integral component of membrane	-
TRINITY_DN51055_c1_g2	9.19646	21.4166	-1.21958	0.00116304	0.00576212	down	PLN00113, PLN00113, leucine-rich repeat receptor-like protein kinase; Provisional. 1.76891e-22	KOG0472, KOG0472, KOG0472, Leucine-rich repeat protein [Function unknown]. 5.36172e-07	gi|568869057|ref|XP_006487758.1| PREDICTED: receptor-like protein kinase HSL1 [Citrus sinensis] 1.5e-51	gi|985462512|ref|XM_006487695.2| PREDICTED: Citrus sinensis receptor-like protein kinase HSL1 (LOC102623876), mRNA 1.21932e-133	-	sp|Q9SGP2|HSL1_ARATH Receptor-like protein kinase HSL1 OS=Arabidopsis thaliana GN=HSL1 PE=2 SV=1 2.56057e-25	tr|A0A067DWA7|A0A067DWA7_CITSI Uncharacterized protein OS=Citrus sinensis GN=CISIN_1g003199mg PE=3 SV=1 4.3e-51	GO:0004674, protein serine/threonine kinase activity;GO:0005524, ATP binding;GO:0005886, plasma membrane;GO:0016021, integral component of membrane	-
TRINITY_DN52636_c3_g1	122.664	59.3685	1.04694	0.00740466	0.0266658	up	cd04852, Peptidases_S8_3, Peptidase S8 family domain, uncharacterized subfamily 3. This family is a member of the Peptidases S8 or Subtilases serine endo- and exo-peptidase clan. They have an Asp/His/Ser catalytic triad similar to that found in trypsin-like proteases, but do not share their three-dimensional structure and are not homologous to trypsin. The stability of subtilases may be enhanced …	-	gi|641855109|gb|KDO73903.1| hypothetical protein CISIN_1g004261mg [Citrus sinensis] 7.8e-48	gi|567921613|ref|XM_006452750.1| Citrus clementina hypothetical protein (CICLE_v10007510mg) mRNA, complete cds 5.84494e-106	-	sp|Q9ZUF6|SBT18_ARATH Subtilisin-like protease SBT1.8 OS=Arabidopsis thaliana GN=SBT1.8 PE=2 SV=1 6.54647e-51	tr|V4TZP0|V4TZP0_9ROSI Uncharacterized protein OS=Citrus clementina GN=CICLE_v10007510mg PE=4 SV=1 5.9e-48	GO:0004252, serine-type endopeptidase activity;GO:0005576, extracellular region;GO:0005618, cell wall;GO:0005794, Golgi apparatus;GO:0009505, plant-type cell wall;GO:0009506, plasmodesma	-
TRINITY_DN39183_c0_g1	1.75391	5.2799	-1.58994	0.00799399	0.0284042	down	cd01837, SGNH_plant_lipase_like, SGNH_plant_lipase_like, a plant specific subfamily of the SGNH-family of hydrolases, a diverse family of lipases and esterases. The tertiary fold of the enzyme is substantially different from that of the alpha/beta hydrolase family and unique among all known hydrolases; its active site closely resembles the Ser-His-Asp(Glu) triad found in other serine hydrolases. …	-	gi|567881741|ref|XP_006433429.1| hypothetical protein CICLE_v10003375mg [Citrus clementina] 3.6e-61	gi|567881740|ref|XM_006433366.1| Citrus clementina hypothetical protein (CICLE_v10003375mg) mRNA, complete cds ;gi|985439996|ref|XM_015528496.1| PREDICTED: Citrus sinensis GDSL esterase/lipase At5g03980-like (LOC102623042), mRNA 7.61698e-126	-	sp|Q9LZB2|GDL74_ARATH GDSL esterase/lipase At5g03980 OS=Arabidopsis thaliana GN=At5g03980 PE=2 SV=1 2.14886e-44	tr|V4V456|V4V456_9ROSI Uncharacterized protein OS=Citrus clementina GN=CICLE_v10003375mg PE=4 SV=1 2.8e-61	GO:0005576, extracellular region;GO:0016042, lipid catabolic process;GO:0016788, hydrolase activity, acting on ester bonds	-
TRINITY_DN33569_c2_g2	39.8557	5.91655	2.75196	5.88368e-20	9.01239e-18	up	-	-	-	gi|985466938|ref|XM_006491404.2| PREDICTED: Citrus sinensis transcription initiation factor TFIID subunit 3 (LOC102624739), mRNA 2.48376e-17	-	-	-	-	-
TRINITY_DN35341_c1_g1	21.9035	8.96476	1.28883	1.45845e-05	0.000136204	up	pfam09748, Med10, Transcription factor subunit Med10 of Mediator complex. Med10 is one of the protein subunits of the Mediator complex, tethered to Rgr1 protein. The Mediator complex is required for the transcription of most RNA polymerase II (Pol II)-transcribed genes. Med10 specifically mediates basal-level HIS4 transcription via Gcn4, and, additionally, there is a putative requirement for Med1…	KOG3046, KOG3046, KOG3046, Transcription factor, subunit of SRB subcomplex of RNA polymerase II [Transcription]. 1.46292e-26	gi|567893466|ref|XP_006439221.1| hypothetical protein CICLE_v10022441mg [Citrus clementina] 5.3e-50	gi|567893465|ref|XM_006439158.1| Citrus clementina hypothetical protein (CICLE_v10022441mg) mRNA, complete cds 3.92032e-140	pfam09748, Med10, Transcription factor subunit Med10 of Mediator complex. Med10 is one of the protein subunits of the Mediator complex, tethered to Rgr1 protein. The Mediator complex is required for the transcription of most RNA polymerase II (Pol II)-transcribed genes. Med10 specifically mediates basal-level HIS4 transcription via Gcn4, and, additionally, there is a putative requirement for Med1…	sp|F4HPA7|MD10B_ARATH Mediator of RNA polymerase II transcription subunit 10b OS=Arabidopsis thaliana GN=MED10B PE=1 SV=1 2.14832e-59	tr|V4TRE3|V4TRE3_9ROSI Uncharacterized protein OS=Citrus clementina GN=CICLE_v10022441mg PE=4 SV=1 4.1e-50	GO:0001104, RNA polymerase II transcription cofactor activity;GO:0006351, transcription, DNA-templated;GO:0016592, mediator complex;GO:0070847, core mediator complex	-
TRINITY_DN28342_c1_g2	9.55342	51.3328	-2.42579	1.23474e-16	1.25675e-14	down	-	-	gi|567866371|ref|XP_006425808.1| hypothetical protein CICLE_v10026061mg [Citrus clementina] 6.1e-10	-	-	-	tr|V4RW47|V4RW47_9ROSI Uncharacterized protein OS=Citrus clementina GN=CICLE_v10026061mg PE=4 SV=1 4.6e-10	GO:0003677, DNA binding;GO:0006355, regulation of transcription, DNA-templated	-
TRINITY_DN28342_c1_g1	43.4638	217.469	-2.32292	3.05048e-20	4.80274e-18	down	pfam02701, zf-Dof, Dof domain, zinc finger. The Dof domain is a zinc finger DNA-binding domain, that shows resemblance to the Cys2 zinc finger. 1.088e-32	-	gi|567866371|ref|XP_006425808.1| hypothetical protein CICLE_v10026061mg [Citrus clementina] 8.1e-43	gi|985431922|ref|XM_006466605.2| PREDICTED: Citrus sinensis dof zinc finger protein DOF3.4 (LOC102615356), mRNA 1.90358e-72	pfam02701, zf-Dof, Dof domain, zinc finger. The Dof domain is a zinc finger DNA-binding domain, that shows resemblance to the Cys2 zinc finger. 2.59932e-33	sp|Q39088|DOF34_ARATH Dof zinc finger protein DOF3.4 OS=Arabidopsis thaliana GN=DOF3.4 PE=1 SV=2 2.28813e-39	tr|V4RW47|V4RW47_9ROSI Uncharacterized protein OS=Citrus clementina GN=CICLE_v10026061mg PE=4 SV=1 6.2e-43	GO:0003677, DNA binding;GO:0003700, DNA binding transcription factor activity;GO:0005634, nucleus;GO:0006351, transcription, DNA-templated;GO:0006355, regulation of transcription, DNA-templated;GO:0009733, response to auxin;GO:0009751, response to salicylic acid;GO:0042545, cell wall modification;GO:0044212, transcription regulatory region DNA binding;GO:0045787, positive regulation of cell cycle…	-
TRINITY_DN51270_c3_g4	7.47639	18.3063	-1.29193	1.88395e-06	2.29212e-05	down	cd02043, plant_SERPIN, SERine Proteinase INhibitors (serpins), plant specific subgroup. It has been suggested that plant serpins play a role in defense against insect predators. This subgroup corresponds to clade P of the serpin superfamily. In general, serpins exhibit conformational polymorphism shifting from native to cleaved, latent, delta, or polymorphic forms. Many serpins, such as antitryps…	KOG2392, KOG2392, KOG2392, Serpin [Defense mechanisms]. 6.60488e-33	gi|26224736|gb|AAN76362.1| serpin-like protein, partial [Citrus x paradisi] 5.9e-87	gi|985442299|ref|XM_006473329.2| PREDICTED: Citrus sinensis serpin-ZX-like (LOC102629272), mRNA 0.0	pfam00079, Serpin, Serpin (serine protease inhibitor). Structure is a multi-domain fold containing a bundle of helices and a beta sandwich. 1.4329e-33	sp|Q75H81|SPZXA_ORYSJ Serpin-ZXA OS=Oryza sativa subsp. japonica GN=Os03g0610650 PE=1 SV=1 1.53121e-77	tr|Q8GT65|Q8GT65_CITPA Serpin-like protein (Fragment) OS=Citrus paradisi PE=2 SV=1 4.5e-87	GO:0004867, serine-type endopeptidase inhibitor activity;GO:0005615, extracellular space	-
TRINITY_DN51270_c3_g2	0.22983	10.8881	-5.56604	4.13758e-17	4.52619e-15	down	cd02043, plant_SERPIN, SERine Proteinase INhibitors (serpins), plant specific subgroup. It has been suggested that plant serpins play a role in defense against insect predators. This subgroup corresponds to clade P of the serpin superfamily. In general, serpins exhibit conformational polymorphism shifting from native to cleaved, latent, delta, or polymorphic forms. Many serpins, such as antitryps…	KOG2392, KOG2392, KOG2392, Serpin [Defense mechanisms]. 7.63674e-08	gi|26224736|gb|AAN76362.1| serpin-like protein, partial [Citrus x paradisi] 1.1e-24	gi|590592766|ref|XM_007017311.1| Theobroma cacao Serine protease inhibitor (SERPIN) family protein (TCM_033920) mRNA, complete cds 1.81166e-49	pfam00079, Serpin, Serpin (serine protease inhibitor). Structure is a multi-domain fold containing a bundle of helices and a beta sandwich. 2.51436e-09	sp|Q40066|SPZX_HORVU Serpin-ZX OS=Hordeum vulgare GN=PAZX PE=1 SV=1 1.38194e-23	tr|Q8GT65|Q8GT65_CITPA Serpin-like protein (Fragment) OS=Citrus paradisi PE=2 SV=1 8.7e-25	GO:0004867, serine-type endopeptidase inhibitor activity;GO:0005615, extracellular space	-
TRINITY_DN43748_c2_g1	15.87	3.83517	2.04893	3.07587e-36	2.04585e-33	up	PTZ00318, PTZ00318, NADH dehydrogenase-like protein; Provisional. 8.93786e-83	KOG2495, KOG2495, KOG2495, NADH-dehydrogenase (ubiquinone) [Energy production and conversion]. 3.71846e-142	gi|567913791|ref|XP_006449209.1| hypothetical protein CICLE_v10014723mg [Citrus clementina] 8.4e-203	gi|567913790|ref|XM_006449146.1| Citrus clementina hypothetical protein (CICLE_v10014723mg) mRNA, complete cds 0.0	-	sp|Q94BV7|NDB2_ARATH External alternative NAD(P)H-ubiquinone oxidoreductase B2, mitochondrial OS=Arabidopsis thaliana GN=NDB2 PE=1 SV=1 0.0	tr|V4W8B0|V4W8B0_9ROSI Uncharacterized protein OS=Citrus clementina GN=CICLE_v10014723mg PE=4 SV=1 6.4e-203	GO:0005509, calcium ion binding;GO:0005739, mitochondrion;GO:0005743, mitochondrial inner membrane;GO:0005758, mitochondrial intermembrane space;GO:0005777, peroxisome;GO:0016491, oxidoreductase activity;GO:0055114, oxidation-reduction process	-
TRINITY_DN48129_c2_g6	0.01076	7.37425	-9.42067	6.04966e-15	4.75032e-13	down	-	-	-	-	-	-	-	-	-
TRINITY_DN48129_c2_g2	5.53276	1.02315	2.43498	4.04889e-11	1.55494e-09	up	-	-	-	-	-	-	-	-	-
TRINITY_DN32249_c1_g3	3.02403	10.0479	-1.73235	4.92481e-05	0.000390155	down	-	KOG1502, KOG1502, KOG1502, Flavonol reductase/cinnamoyl-CoA reductase [Defense mechanisms]. 1.6408e-07	gi|567881347|ref|XP_006433232.1| hypothetical protein CICLE_v10001855mg [Citrus clementina] 4.0e-21	gi|985439957|ref|XM_006471870.2| PREDICTED: Citrus sinensis cinnamoyl-CoA reductase 2-like (LOC102618595), transcript variant X2, mRNA 2.06927e-96	-	-	tr|V4T022|V4T022_9ROSI Uncharacterized protein OS=Citrus clementina GN=CICLE_v10001855mg PE=4 SV=1 3.1e-21	GO:0003824, catalytic activity;GO:0050662, coenzyme binding	-
TRINITY_DN53055_c2_g1	30.9772	71.3745	-1.2042	2.91389e-10	9.2244e-09	down	-	-	gi|567889458|ref|XP_006437251.1| hypothetical protein CICLE_v10031774mg [Citrus clementina] 1.2e-134	gi|567889457|ref|XM_006437188.1| Citrus clementina hypothetical protein (CICLE_v10031774mg) mRNA, complete cds 0.0	-	sp|Q9LVJ0|UVB31_ARATH UV-B-induced protein At3g17800, chloroplastic OS=Arabidopsis thaliana GN=At3g17800 PE=2 SV=1 3.32409e-46	tr|V4TL03|V4TL03_9ROSI Uncharacterized protein OS=Citrus clementina GN=CICLE_v10031774mg PE=4 SV=1 8.8e-135	GO:0009507, chloroplast;GO:0009611, response to wounding;GO:0010193, response to ozone;GO:0010224, response to UV-B	-
TRINITY_DN30160_c2_g1	63.7742	25.0529	1.348	2.01989e-06	2.43986e-05	up	PRK09280, PRK09280, F0F1 ATP synthase subunit beta; Validated. 1.4367e-43	KOG1350, KOG1350, KOG1350, F0F1-type ATP synthase, beta subunit [Energy production and conversion]. 1.78077e-57	gi|567912017|ref|XP_006448322.1| hypothetical protein CICLE_v10015332mg [Citrus clementina] 3.2e-82	gi|985434897|ref|XM_006468737.2| PREDICTED: Citrus sinensis ATP synthase subunit beta, mitochondrial (LOC102622423), mRNA 0.0	pfam02874, ATP-synt_ab_N, ATP synthase alpha/beta family, beta-barrel domain. This family includes the ATP synthase alpha and beta subunits the ATP synthase associated with flagella. 6.02261e-06	sp|P19023|ATPBM_MAIZE ATP synthase subunit beta, mitochondrial OS=Zea mays GN=ATPB PE=2 SV=1 1.15413e-85	tr|V4U6I5|V4U6I5_9ROSI ATP synthase subunit beta OS=Citrus clementina GN=CICLE_v10015332mg PE=4 SV=1 2.5e-82	GO:0000275, mitochondrial proton-transporting ATP synthase complex, catalytic core F(1);GO:0005524, ATP binding;GO:0015986, ATP synthesis coupled proton transport;GO:0015991, ATP hydrolysis coupled proton transport;GO:0046933, proton-transporting ATP synthase activity, rotational mechanism	-
TRINITY_DN30160_c2_g3	92.4738	22.5682	2.03475	3.59091e-05	0.00029655	up	-	-	-	-	-	-	-	-	-
TRINITY_DN47428_c1_g3	10.6958	4.24584	1.33292	0.00136801	0.00659412	up	-	-	gi|567875629|ref|XP_006430404.1| hypothetical protein CICLE_v10013413mg [Citrus clementina] 3.1e-25	gi|985453933|ref|XM_006481890.2| PREDICTED: Citrus sinensis uncharacterized LOC102628445 (LOC102628445), transcript variant X1, mRNA 1.85082e-70	-	-	tr|A0A067F281|A0A067F281_CITSI Uncharacterized protein (Fragment) OS=Citrus sinensis GN=CISIN_1g044166mg PE=4 SV=1 2.4e-25	-	-
TRINITY_DN33402_c0_g2	8.76018	50.1624	-2.51757	5.07948e-10	1.51834e-08	down	-	-	-	gi|1009143242|ref|XM_016033675.1| PREDICTED: Ziziphus jujuba actin-depolymerizing factor 2-like (LOC107423997), mRNA 1.9772e-16	-	-	-	-	-
TRINITY_DN25709_c1_g1	3.97426	8.5267	-1.1013	3.23946e-09	8.00717e-08	down	pfam01434, Peptidase_M41, Peptidase family M41. 1.57876e-36	KOG0731, KOG0731, KOG0731, AAA+-type ATPase containing the peptidase M41 domain [Posttranslational modification, protein turnover, chaperones]. 1.22396e-57	gi|568870331|ref|XP_006488359.1| PREDICTED: ATP-dependent zinc metalloprotease FTSH 10, mitochondrial isoform X2 [Citrus sinensis] 2.0e-91	gi|985463321|ref|XM_006488296.2| PREDICTED: Citrus sinensis ATP-dependent zinc metalloprotease FTSH 10, mitochondrial (LOC102626249), transcript variant X2, mRNA 0.0	pfam01434, Peptidase_M41, Peptidase family M41. 3.77179e-37	sp|Q8VZI8|FTSHA_ARATH ATP-dependent zinc metalloprotease FTSH 10, mitochondrial OS=Arabidopsis thaliana GN=FTSH10 PE=1 SV=1 7.51532e-107	tr|V4SGY9|V4SGY9_9ROSI Uncharacterized protein OS=Citrus clementina GN=CICLE_v10027837mg PE=3 SV=1 1.5e-91	GO:0004176, ATP-dependent peptidase activity;GO:0004222, metalloendopeptidase activity;GO:0005524, ATP binding;GO:0005739, mitochondrion;GO:0005743, mitochondrial inner membrane;GO:0008053, mitochondrial fusion;GO:0008237, metallopeptidase activity;GO:0008270, zinc ion binding;GO:0009535, chloroplast thylakoid membrane;GO:0009536, plastid;GO:0016021, integral component of membrane;GO:0034982, mit…	-
TRINITY_DN51387_c2_g3	0.53037	5.97088	-3.49287	1.28387e-08	2.75227e-07	down	PLN03150, PLN03150, hypothetical protein; Provisional. 2.27797e-10	-	gi|641858966|gb|KDO77656.1| hypothetical protein CISIN_1g006035mg [Citrus sinensis] 3.8e-14	-	-	-	tr|V4UEP6|V4UEP6_9ROSI Uncharacterized protein OS=Citrus clementina GN=CICLE_v10014609mg PE=4 SV=1 2.9e-14	GO:0016021, integral component of membrane	-
TRINITY_DN27727_c1_g2	21.2207	6.0917	1.80056	2.00182e-05	0.000179319	up	-	-	gi|567922666|ref|XP_006453339.1| hypothetical protein CICLE_v10009829mg [Citrus clementina] 6.0e-38	gi|985442542|ref|XM_006474137.2| PREDICTED: Citrus sinensis formin BNI1 (LOC102613652), mRNA 2.33493e-85	-	-	tr|V4U164|V4U164_9ROSI Uncharacterized protein OS=Citrus clementina GN=CICLE_v10009829mg PE=4 SV=1 4.5e-38	-	-
TRINITY_DN52509_c4_g1	3.41747	7.66232	-1.16485	3.81906e-06	4.25028e-05	down	PLN03097, FHY3, Protein FAR-RED ELONGATED HYPOCOTYL 3; Provisional. 8.87422e-33	-	gi|641852971|gb|KDO71830.1| hypothetical protein CISIN_1g004420mg [Citrus sinensis] 5.7e-170	gi|567852548|ref|XM_006419375.1| Citrus clementina hypothetical protein (CICLE_v10004395mg) mRNA, complete cds 0.0	pfam03101, FAR1, FAR1 DNA-binding domain. This domain contains a WRKY like fold and is therefore most likely a zinc binding DNA-binding domain. 1.53613e-07	sp|Q9SY66|FRS11_ARATH Protein FAR1-RELATED SEQUENCE 11 OS=Arabidopsis thaliana GN=FRS11 PE=2 SV=1 2.75794e-123	tr|A0A067G8I5|A0A067G8I5_CITSI Uncharacterized protein OS=Citrus sinensis GN=CISIN_1g004420mg PE=4 SV=1 4.3e-170	GO:0005634, nucleus;GO:0006355, regulation of transcription, DNA-templated;GO:0008270, zinc ion binding	-
TRINITY_DN51736_c0_g1	0.0001	16.9122	-17.3677	2.67147e-08	5.30028e-07	down	-	-	-	-	-	-	-	-	-
TRINITY_DN23145_c0_g1	69.3031	3.35104	4.37024	5.22167e-14	3.52396e-12	up	cd07816, Bet_v1-like, Ligand-binding bet_v_1 domain of major pollen allergen of white birch (Betula verrucosa), Bet v 1, and related proteins. This family includes the ligand binding domain of Bet v 1 (the major pollen allergen of white birch, Betula verrucosa) and related proteins. In addition to birch Bet v 1, this family includes other plant intracellular pathogenesis-related class 10 (PR-10) …	-	gi|116643152|gb|ABK06393.1| stress-related protein [Citrus sinensis] 1.3e-46	gi|985464326|ref|XM_006488945.2| PREDICTED: Citrus sinensis major allergen Pru ar 1-like (LOC102621613), mRNA 2.63994e-82	-	sp|O50001|PRU1_PRUAR Major allergen Pru ar 1 OS=Prunus armeniaca PE=1 SV=1 1.49331e-32	tr|A0FIJ6|A0FIJ6_CITSI Stress-related protein OS=Citrus sinensis GN=PR PE=2 SV=1 9.7e-47	GO:0006952, defense response;GO:0009607, response to biotic stimulus	-
TRINITY_DN34636_c2_g2	43.5289	5.22493	3.05849	4.25052e-09	1.02219e-07	up	PTZ00009, PTZ00009, heat shock 70 kDa protein; Provisional. 5.01358e-08	KOG0101, KOG0101, KOG0101, Molecular chaperones HSP70/HSC70, HSP70 superfamily [Posttranslational modification, protein turnover, chaperones]. 9.03982e-11	gi|502145084|ref|XP_004505872.1| PREDICTED: heat shock cognate 70 kDa protein 2 [Cicer arietinum] 9.9e-19	gi|985463144|ref|XM_006488234.2| PREDICTED: Citrus sinensis heat shock cognate 70 kDa protein 2-like (LOC102609521), mRNA 3.98442e-60	-	sp|P24629|HSP71_SOLLC Heat shock cognate 70 kDa protein 1 OS=Solanum lycopersicum GN=HSC-I PE=2 SV=1 1.07408e-18	tr|A0A067DCX3|A0A067DCX3_CITSI Uncharacterized protein OS=Citrus sinensis GN=CISIN_1g020168mg PE=3 SV=1 1.3e-18	GO:0005524, ATP binding	-
TRINITY_DN24591_c1_g2	0.0001	7.91458	-16.2722	3.74396e-07	5.51546e-06	down	-	-	gi|567877317|ref|XP_006431248.1| hypothetical protein CICLE_v10010958mg [Citrus clementina] 5.8e-17	gi|567877326|ref|XM_006431190.1| Citrus clementina hypothetical protein (CICLE_v10010958mg) mRNA, complete cds 2.2205e-74	-	sp|Q9LF41|UBE4_ARATH Probable ubiquitin conjugation factor E4 OS=Arabidopsis thaliana GN=PUB1 PE=2 SV=1 9.9113e-09	tr|A0A067G2W1|A0A067G2W1_CITSI Uncharacterized protein OS=Citrus sinensis GN=CISIN_1g001583mg PE=4 SV=1 4.4e-17	GO:0000151, ubiquitin ligase complex;GO:0005634, nucleus;GO:0005829, cytosol;GO:0006511, ubiquitin-dependent protein catabolic process;GO:0016874, ligase activity;GO:0034450, ubiquitin-ubiquitin ligase activity	-
TRINITY_DN40028_c4_g3	6.73768	2.58027	1.38473	0.0110767	0.0368737	up	-	-	gi|985469893|ref|XP_015380855.1| PREDICTED: probable phosphoinositide phosphatase SAC9 [Citrus sinensis] 8.3e-39	gi|985474669|ref|XM_006495134.2| PREDICTED: Citrus sinensis probable phosphoinositide phosphatase SAC9 (LOC102615406), mRNA 4.45458e-118	-	sp|Q7XZU0|SAC9_ARATH Probable phosphoinositide phosphatase SAC9 OS=Arabidopsis thaliana GN=SAC9 PE=1 SV=1 1.75235e-29	tr|A0A067D7V0|A0A067D7V0_CITSI Uncharacterized protein (Fragment) OS=Citrus sinensis GN=CISIN_1g0405542mg PE=4 SV=1 1.3e-36	GO:0042578, phosphoric ester hydrolase activity	-
TRINITY_DN52514_c0_g2	2.04423	7.7601	-1.92452	1.3657e-06	1.7281e-05	down	-	-	gi|568858633|ref|XP_006482852.1| PREDICTED: protein OBERON 4 [Citrus sinensis] 1.8e-81	gi|568858632|ref|XM_006482789.1| PREDICTED: Citrus sinensis protein OBERON 4 (LOC102611010), mRNA 0.0	-	-	tr|A0A067GV08|A0A067GV08_CITSI Uncharacterized protein OS=Citrus sinensis GN=CISIN_1g000948mg PE=4 SV=1 1.4e-81	-	-
TRINITY_DN48515_c0_g2	3.33156	7.2436	-1.12051	0.0155966	0.0485189	down	PRK06753, PRK06753, hypothetical protein; Provisional. 1.24855e-13	KOG2614, KOG2614, KOG2614, Kynurenine 3-monooxygenase and related flavoprotein monooxygenases [Energy production and conversion, General function prediction only]. 1.16434e-25	gi|567895428|ref|XP_006440202.1| hypothetical protein CICLE_v10020057mg [Citrus clementina] 9.0e-91	gi|567895427|ref|XM_006440139.1| Citrus clementina hypothetical protein (CICLE_v10020057mg) mRNA, complete cds 0.0	pfam01494, FAD_binding_3, FAD binding domain. This domain is involved in FAD binding in a number of enzymes. 5.17397e-06	sp|Q6F6Y2|HPXO_ACIAD FAD-dependent urate hydroxylase OS=Acinetobacter baylyi (strain ATCC 33305 / BD413 / ADP1) GN=hpxO PE=1 SV=1 1.1268e-12	tr|V4TP12|V4TP12_9ROSI Uncharacterized protein OS=Citrus clementina GN=CICLE_v10020057mg PE=4 SV=1 6.9e-91	GO:0006144, purine nucleobase metabolic process;GO:0016491, oxidoreductase activity;GO:0016709, oxidoreductase activity, acting on paired donors, with incorporation or reduction of molecular oxygen, NAD(P)H as one donor, and incorporation of one atom of oxygen;GO:0019628, urate catabolic process;GO:0055114, oxidation-reduction process;GO:0070402, NADPH binding;GO:0070404, NADH binding;GO:0071949,…	-
TRINITY_DN48515_c0_g3	4.24872	9.38404	-1.14318	0.000396378	0.00232597	down	-	-	gi|568846532|ref|XP_006477107.1| PREDICTED: 2-heptyl-3-hydroxy-4(1H)-quinolone synthase isoform X1 [Citrus sinensis] 1.3e-22	gi|985447320|ref|XM_006477045.2| PREDICTED: Citrus sinensis 2-heptyl-3-hydroxy-4(1H)-quinolone synthase (LOC102608038), transcript variant X2, mRNA 6.14223e-54	-	-	tr|V4TJ69|V4TJ69_9ROSI Uncharacterized protein OS=Citrus clementina GN=CICLE_v10020057mg PE=4 SV=1 8.6e-22	GO:0016491, oxidoreductase activity;GO:0071949, FAD binding	-
TRINITY_DN22490_c0_g1	2.61915	8.23705	-1.65303	8.24978e-07	1.10738e-05	down	-	-	gi|641866455|gb|KDO85140.1| hypothetical protein CISIN_1g001211mg [Citrus sinensis] 1.7e-73	gi|985441768|ref|XM_006473747.2| PREDICTED: Citrus sinensis epidermal growth factor receptor substrate 15 (LOC102621658), mRNA 0.0	-	-	tr|A0A067H2K1|A0A067H2K1_CITSI Uncharacterized protein OS=Citrus sinensis GN=CISIN_1g001211mg PE=4 SV=1 1.3e-73	GO:0005509, calcium ion binding	K12472-ko04144 Endocytosis
TRINITY_DN40341_c0_g1	87.5419	215.665	-1.30075	0.00823854	0.0290704	down	PLN02386, PLN02386, superoxide dismutase [Cu-Zn]. 8.04528e-62	KOG0441, KOG0441, KOG0441, Cu2+/Zn2+ superoxide dismutase SOD1 [Inorganic ion transport and metabolism]. 4.32274e-53	gi|567863576|ref|XP_006424442.1| hypothetical protein CICLE_v10029196mg [Citrus clementina] 6.2e-91	gi|567863575|ref|XM_006424379.1| Citrus clementina hypothetical protein (CICLE_v10029196mg) mRNA, complete cds 0.0	pfam00080, Sod_Cu, Copper/zinc superoxide dismutase (SODC). superoxide dismutases (SODs) catalyze the conversion of superoxide radicals to hydrogen peroxide and molecular oxygen. Three evolutionarily distinct families of SODs are known, of which the copper/zinc-binding family is one. Defects in the human SOD1 gene cause familial amyotrophic lateral sclerosis (Lou Gehrig's disease). Structure is a…	sp|O65199|SODCP_VITVI Superoxide dismutase [Cu-Zn], chloroplastic OS=Vitis vinifera GN=SODCP PE=2 SV=1 1.65672e-93	tr|V4SB29|V4SB29_9ROSI Superoxide dismutase [Cu-Zn] OS=Citrus clementina GN=CICLE_v10029196mg PE=3 SV=1 4.7e-91	GO:0004784, superoxide dismutase activity;GO:0009507, chloroplast;GO:0046872, metal ion binding;GO:0071486, cellular response to high light intensity	K04565-ko04146 Peroxisome;ko04213 Longevity regulating pathway - multiple species
TRINITY_DN20836_c0_g2	0.101982	11.5461	-6.82296	2.52325e-08	5.03918e-07	down	PRK08565, PRK08565, DNA-directed RNA polymerase subunit B; Provisional. 2.00073e-22	KOG0214, KOG0214, KOG0214, RNA polymerase II, second largest subunit [Transcription]. 9.52038e-37	gi|766543457|gb|AJS14100.1| RNA polymerase II second largest subunit, partial [Cervantesia tomentosa] 5.6e-33	gi|567861879|ref|XM_006423531.1| Citrus clementina hypothetical protein (CICLE_v10027701mg) mRNA, complete cds 1.75711e-71	pfam00562, RNA_pol_Rpb2_6, RNA polymerase Rpb2, domain 6. RNA polymerases catalyze the DNA dependent polymerization of RNA. Prokaryotes contain a single RNA polymerase compared to three in eukaryotes (not including mitochondrial. and chloroplast polymerases). This domain represents the hybrid binding domain and the wall domain. The hybrid binding domain binds the nascent RNA strand / template DNA…	sp|Q42877|RPB2_SOLLC DNA-directed RNA polymerase II subunit RPB2 OS=Solanum lycopersicum GN=RPB2 PE=2 SV=1 3.26866e-42	tr|A0A067DYZ5|A0A067DYZ5_CITSI DNA-directed RNA polymerase subunit beta OS=Citrus sinensis GN=CISIN_1g000996mg PE=3 SV=1 4.2e-33	GO:0003677, DNA binding;GO:0003899, DNA-directed 5'-3' RNA polymerase activity;GO:0005665, DNA-directed RNA polymerase II, core complex;GO:0005829, cytosol;GO:0006351, transcription, DNA-templated;GO:0006366, transcription by RNA polymerase II;GO:0009506, plasmodesma;GO:0032549, ribonucleoside binding;GO:0046872, metal ion binding	-
TRINITY_DN20836_c0_g1	5.29788	10.6399	-1.006	0.00705991	0.0256396	down	PRK08565, PRK08565, DNA-directed RNA polymerase subunit B; Provisional. 6.03969e-22	KOG0214, KOG0214, KOG0214, RNA polymerase II, second largest subunit [Transcription]. 1.95111e-36	gi|70794986|gb|AAZ08467.1| RNA polymerase II second largest subunit [Linanthus californicus] 1.6e-26	gi|46277274|gb|AY566621.1| Acer circinatum RNA polymerase II second largest subunit (RPB2) gene, partial cds 2.19581e-119	pfam00562, RNA_pol_Rpb2_6, RNA polymerase Rpb2, domain 6. RNA polymerases catalyze the DNA dependent polymerization of RNA. Prokaryotes contain a single RNA polymerase compared to three in eukaryotes (not including mitochondrial. and chloroplast polymerases). This domain represents the hybrid binding domain and the wall domain. The hybrid binding domain binds the nascent RNA strand / template DNA…	sp|Q42877|RPB2_SOLLC DNA-directed RNA polymerase II subunit RPB2 OS=Solanum lycopersicum GN=RPB2 PE=2 SV=1 1.09057e-39	tr|Q1L5A5|Q1L5A5_9ERIC DNA-directed RNA polymerase subunit beta (Fragment) OS=Linanthus californicus GN=RPB2 PE=3 SV=1 1.2e-26	GO:0003677, DNA binding;GO:0003899, DNA-directed 5'-3' RNA polymerase activity;GO:0005665, DNA-directed RNA polymerase II, core complex;GO:0005829, cytosol;GO:0006351, transcription, DNA-templated;GO:0006366, transcription by RNA polymerase II;GO:0009506, plasmodesma;GO:0032549, ribonucleoside binding;GO:0046872, metal ion binding	-
TRINITY_DN22789_c4_g3	3.80297	8.76237	-1.20419	0.000102223	0.000732568	down	-	KOG0386, KOG0386, KOG0386, Chromatin remodeling complex SWI/SNF, component SWI2 and related ATPases (DNA/RNA helicase superfamily) [Chromatin structure and dynamics, Transcription]. 4.29899e-12	gi|641856223|gb|KDO75003.1| hypothetical protein CISIN_1g000017mg [Citrus sinensis] 1.1e-156	gi|567853052|ref|XM_006419627.1| Citrus clementina hypothetical protein (CICLE_v10004115mg) mRNA, complete cds 0.0	-	sp|F4IHS2|SYD_ARATH Chromatin structure-remodeling complex protein SYD OS=Arabidopsis thaliana GN=SYD PE=1 SV=1 6.9159e-79	tr|A0A067G5Z7|A0A067G5Z7_CITSI Uncharacterized protein OS=Citrus sinensis GN=CISIN_1g000017mg PE=4 SV=1 8.7e-157	GO:0003677, DNA binding;GO:0004386, helicase activity;GO:0005524, ATP binding;GO:0005634, nucleus;GO:0005829, cytosol;GO:0006351, transcription, DNA-templated;GO:0006355, regulation of transcription, DNA-templated;GO:0006952, defense response;GO:0009611, response to wounding;GO:0009873, ethylene-activated signaling pathway;GO:0009908, flower development;GO:0010104, regulation of ethylene-activate…	-
TRINITY_DN22789_c4_g2	3.38349	10.7907	-1.6732	0.000474373	0.00270602	down	-	-	gi|641856228|gb|KDO75008.1| hypothetical protein CISIN_1g000017mg [Citrus sinensis] 3.7e-40	gi|802578225|ref|XM_012214032.1| PREDICTED: Jatropha curcas chromatin structure-remodeling complex protein SYD-like (LOC105631838), mRNA 6.63709e-56	-	sp|F4IHS2|SYD_ARATH Chromatin structure-remodeling complex protein SYD OS=Arabidopsis thaliana GN=SYD PE=1 SV=1 3.74385e-27	tr|A0A067G5Z7|A0A067G5Z7_CITSI Uncharacterized protein OS=Citrus sinensis GN=CISIN_1g000017mg PE=4 SV=1 2.8e-40	GO:0003677, DNA binding;GO:0004386, helicase activity;GO:0005524, ATP binding;GO:0005634, nucleus;GO:0005829, cytosol;GO:0006351, transcription, DNA-templated;GO:0006355, regulation of transcription, DNA-templated;GO:0006952, defense response;GO:0009611, response to wounding;GO:0009873, ethylene-activated signaling pathway;GO:0009908, flower development;GO:0010104, regulation of ethylene-activate…	-
TRINITY_DN29675_c2_g1	18.7612	0.285499	6.03812	2.14135e-34	1.19972e-31	up	-	-	-	-	-	-	-	-	-
TRINITY_DN51112_c0_g1	0.837876	6.06674	-2.85611	0.000442512	0.00254917	down	-	-	-	-	-	-	-	-	-
TRINITY_DN22529_c0_g2	6.76591	17.8134	-1.39661	0.000689645	0.00370705	down	TIGR01243, Cell_division_cycle_protein_48_homolog_MJ1156, AAA family ATPase, CDC48 subfamily. This subfamily of the AAA family ATPases includes two members each from three archaeal species. It also includes yeast CDC48 (cell division control protein 48) and the human ortholog, transitional endoplasmic reticulum ATPase (valosin-containing protein). These proteins in eukaryotes are involved in the …	KOG0737, KOG0737, KOG0737, AAA+-type ATPase [Posttranslational modification, protein turnover, chaperones]. 2.88305e-34	gi|567895210|ref|XP_006440093.1| hypothetical protein CICLE_v100185462mg, partial [Citrus clementina] 1.1e-76	gi|985446590|ref|XM_015529816.1| PREDICTED: Citrus sinensis uncharacterized LOC102607540 (LOC102607540), transcript variant X4, mRNA 0.0	-	sp|Q7SGP2|PEX6_NEUCR Peroxisomal biogenesis factor 6 OS=Neurospora crassa (strain ATCC 24698 / 74-OR23-1A / CBS 708.71 / DSM 1257 / FGSC 987) GN=pex-6 PE=3 SV=1 1.72358e-11	tr|A0A067EN65|A0A067EN65_CITSI Uncharacterized protein OS=Citrus sinensis GN=CISIN_1g000823mg PE=4 SV=1 8.7e-77	GO:0005524, ATP binding;GO:0007031, peroxisome organization	-
TRINITY_DN53025_c8_g7	4.23727	9.53641	-1.17031	0.000237092	0.00149966	down	PRK07400, PRK07400, 30S ribosomal protein S1; Reviewed. 3.08623e-39	-	gi|568871222|ref|XP_006488790.1| PREDICTED: 30S ribosomal protein S1, chloroplastic [Citrus sinensis] 4.0e-57	gi|985463841|ref|XM_006488727.2| PREDICTED: Citrus sinensis 30S ribosomal protein S1, chloroplastic (LOC102629225), mRNA 2.19962e-156	-	sp|P29344|RR1_SPIOL 30S ribosomal protein S1, chloroplastic OS=Spinacia oleracea GN=RPS1 PE=1 SV=1 1.84278e-66	tr|V4S6L6|V4S6L6_9ROSI Uncharacterized protein OS=Citrus clementina GN=CICLE_v10005364mg PE=4 SV=1 3.0e-57	GO:0003723, RNA binding;GO:0003735, structural constituent of ribosome;GO:0005840, ribosome;GO:0006412, translation;GO:0009507, chloroplast	K02945-ko03010 Ribosome
TRINITY_DN23514_c0_g1	2.90654	6.62776	-1.18922	0.000915522	0.00470875	down	pfam07990, NABP, Nucleic acid binding protein NABP. Many members of this family are putative nucleic acid binding proteins. One member of this family has been partially characterized and contains two putative phosphorylation sites and a possible dimerization / leucine zipper domain. 5.81569e-49	KOG1488, KOG1488, KOG1488, Translational repressor Pumilio/PUF3 and related RNA-binding proteins (Puf superfamily) [Translation, ribosomal structure and biogenesis]. 5.21489e-29	gi|567864456|ref|XP_006424877.1| hypothetical protein CICLE_v10027726mg [Citrus clementina] 1.2e-94	gi|985463233|ref|XM_006488306.2| PREDICTED: Citrus sinensis pumilio homolog 2-like (LOC102629221), transcript variant X2, mRNA 0.0	pfam07990, NABP, Nucleic acid binding protein NABP. Many members of this family are putative nucleic acid binding proteins. One member of this family has been partially characterized and contains two putative phosphorylation sites and a possible dimerization / leucine zipper domain. 1.38942e-49	sp|Q9ZW07|PUM1_ARATH Pumilio homolog 1 OS=Arabidopsis thaliana GN=APUM1 PE=1 SV=1 2.06923e-82	tr|V4SC59|V4SC59_9ROSI Uncharacterized protein OS=Citrus clementina GN=CICLE_v10027726mg PE=4 SV=1 9.2e-95	GO:0003723, RNA binding;GO:0003729, mRNA binding;GO:0005737, cytoplasm;GO:0006417, regulation of translation	-
TRINITY_DN49777_c1_g1	5.20822	1.012	2.36358	0.00372083	0.0151501	up	cd01650, RT_nLTR_like, RT_nLTR: Non-LTR (long terminal repeat) retrotransposon and non-LTR retrovirus reverse transcriptase (RT). This subfamily contains both non-LTR retrotransposons and non-LTR retrovirus RTs. RTs catalyze the conversion of single-stranded RNA into double-stranded DNA for integration into host chromosomes. RT is a multifunctional enzyme with RNA-directed DNA polymerase, DNA dir…	-	gi|731354420|ref|XP_010688582.1| PREDICTED: uncharacterized protein LOC104902493 [Beta vulgaris subsp. vulgaris] 3.3e-18	-	-	sp|P14381|YTX2_XENLA Transposon TX1 uncharacterized 149 kDa protein OS=Xenopus laevis PE=3 SV=1 6.30523e-06	tr|J7G0Q7|J7G0Q7_ROSRU Non-ltr retroelement reverse transcriptase OS=Rosa rugosa PE=4 SV=1 5.2e-16	GO:0003677, DNA binding;GO:0003964, RNA-directed DNA polymerase activity;GO:0004523, RNA-DNA hybrid ribonuclease activity;GO:0005634, nucleus;GO:0006351, transcription, DNA-templated;GO:0006355, regulation of transcription, DNA-templated	-
TRINITY_DN29532_c0_g1	14.5517	5.55953	1.38815	0.00418504	0.0166773	up	cd05329, TR_SDR_c, tropinone reductase-I and II (TR-1, and TR-II)-like, classical (c) SDRs. This subgroup includes TR-I and TR-II; these proteins are members of the SDR family. TRs catalyze the NADPH-dependent reductions of the 3-carbonyl group of tropinone, to a beta-hydroxyl group. TR-I and TR-II produce different stereoisomers from tropinone, TR-I produces tropine (3alpha-hydroxytropane), and …	KOG0725, KOG0725, KOG0725, Reductases with broad range of substrate specificities [General function prediction only]. 7.49876e-10	gi|641850290|gb|KDO69163.1| hypothetical protein CISIN_1g024125mg [Citrus sinensis] 4.9e-26	gi|567886203|ref|XM_006435561.1| Citrus clementina hypothetical protein (CICLE_v10032389mg) mRNA, complete cds 1.49908e-77	-	sp|Q9LHT0|TRNHF_ARATH Tropinone reductase homolog At5g06060 OS=Arabidopsis thaliana GN=At5g06060 PE=2 SV=1 1.36654e-24	tr|A0A067FP67|A0A067FP67_CITSI Uncharacterized protein OS=Citrus sinensis GN=CISIN_1g024125mg PE=4 SV=1 3.8e-26	GO:0005829, cytosol;GO:0016491, oxidoreductase activity	-
TRINITY_DN29532_c0_g2	2.40334	12.3735	-2.36414	0.00423525	0.0168446	down	cd05329, TR_SDR_c, tropinone reductase-I and II (TR-1, and TR-II)-like, classical (c) SDRs. This subgroup includes TR-I and TR-II; these proteins are members of the SDR family. TRs catalyze the NADPH-dependent reductions of the 3-carbonyl group of tropinone, to a beta-hydroxyl group. TR-I and TR-II produce different stereoisomers from tropinone, TR-I produces tropine (3alpha-hydroxytropane), and …	KOG0725, KOG0725, KOG0725, Reductases with broad range of substrate specificities [General function prediction only]. 1.45392e-22	gi|567886202|ref|XP_006435623.1| hypothetical protein CICLE_v10032389mg [Citrus clementina] 1.2e-74	gi|985459550|ref|XM_006486343.2| PREDICTED: Citrus sinensis tropinone reductase homolog At5g06060-like (LOC102629606), mRNA 1.19078e-159	pfam00106, adh_short, short chain dehydrogenase. This family contains a wide variety of dehydrogenases. 2.01517e-16	sp|Q9LHT0|TRNHF_ARATH Tropinone reductase homolog At5g06060 OS=Arabidopsis thaliana GN=At5g06060 PE=2 SV=1 1.25537e-73	tr|V4SM54|V4SM54_9ROSI Uncharacterized protein OS=Citrus clementina GN=CICLE_v10032389mg PE=4 SV=1 9.3e-75	GO:0005829, cytosol;GO:0016491, oxidoreductase activity	-
TRINITY_DN25848_c0_g1	21.6995	45.6329	-1.07242	0.0085638	0.0299892	down	-	-	gi|567867149|ref|XP_006426197.1| hypothetical protein CICLE_v10025873mg [Citrus clementina] 6.0e-44	gi|985431804|ref|XM_006466306.2| PREDICTED: Citrus sinensis auxin-responsive protein IAA9 (LOC102627489), mRNA 6.99985e-155	-	sp|Q38827|IAA9_ARATH Auxin-responsive protein IAA9 OS=Arabidopsis thaliana GN=IAA9 PE=1 SV=1 2.04871e-35	tr|V4SFS1|V4SFS1_9ROSI Auxin-responsive protein OS=Citrus clementina GN=CICLE_v10025873mg PE=3 SV=1 4.6e-44	GO:0003700, DNA binding transcription factor activity;GO:0005634, nucleus;GO:0006351, transcription, DNA-templated;GO:0006355, regulation of transcription, DNA-templated;GO:0009733, response to auxin;GO:0009734, auxin-activated signaling pathway	K14484-ko04075 Plant hormone signal transduction
TRINITY_DN36565_c2_g2	0.0001	9.59396	-16.5498	5.15451e-11	1.93281e-09	down	-	-	-	-	-	-	-	-	-
TRINITY_DN30102_c1_g1	1.50734	8.1852	-2.44101	0.00157588	0.00742535	down	-	-	-	-	-	-	-	-	-
TRINITY_DN47097_c0_g2	15.7031	7.69977	1.02816	1.13427e-05	0.000109764	up	PLN03192, PLN03192, Voltage-dependent potassium channel; Provisional. 0.0	KOG0498, KOG0498, KOG0498, K+-channel ERG and related proteins, contain PAS/PAC sensor domain [Inorganic ion transport and metabolism, Signal transduction mechanisms]. 2.40529e-83	gi|568833714|ref|XP_006471022.1| PREDICTED: potassium channel AKT2/3 [Citrus sinensis] 3.2e-265	gi|985438098|ref|XM_006470959.2| PREDICTED: Citrus sinensis potassium channel AKT2/3 (LOC102611838), mRNA 0.0	pfam00027, cNMP_binding, Cyclic nucleotide-binding domain. 4.26083e-06	sp|Q38898|AKT2_ARATH Potassium channel AKT2/3 OS=Arabidopsis thaliana GN=AKT2 PE=1 SV=1 0.0	tr|V4SWA1|V4SWA1_9ROSI Uncharacterized protein OS=Citrus clementina GN=CICLE_v10000273mg PE=4 SV=1 6.1e-264	GO:0005249, voltage-gated potassium channel activity;GO:0005789, endoplasmic reticulum membrane;GO:0005887, integral component of plasma membrane;GO:0009506, plasmodesma;GO:0009737, response to abscisic acid;GO:0016021, integral component of membrane;GO:0042391, regulation of membrane potential;GO:0042802, identical protein binding	-
TRINITY_DN44136_c1_g2	65.9907	24.2788	1.44257	2.45186e-05	0.000213647	up	PLN00113, PLN00113, leucine-rich repeat receptor-like protein kinase; Provisional. 3.09202e-15	-	gi|568847600|ref|XP_006477621.1| PREDICTED: probable leucine-rich repeat receptor-like protein kinase At1g35710 [Citrus sinensis] 6.1e-73	gi|985447513|ref|XM_006477558.2| PREDICTED: Citrus sinensis probable leucine-rich repeat receptor-like protein kinase At1g35710 (LOC102611877), mRNA 0.0	-	sp|Q9LYN8|EMS1_ARATH Leucine-rich repeat receptor protein kinase EMS1 OS=Arabidopsis thaliana GN=EMS1 PE=1 SV=1 7.60074e-16	tr|V4TKJ7|V4TKJ7_9ROSI Uncharacterized protein OS=Citrus clementina GN=CICLE_v10021138mg PE=4 SV=1 1.4e-72	GO:0004674, protein serine/threonine kinase activity;GO:0005524, ATP binding;GO:0005886, plasma membrane;GO:0009556, microsporogenesis;GO:0010234, anther wall tapetum cell fate specification;GO:0016020, membrane;GO:0016021, integral component of membrane;GO:0019199, transmembrane receptor protein kinase activity	-
TRINITY_DN34328_c0_g1	17.3447	37.7582	-1.12229	0.000393866	0.00231395	down	cd02043, plant_SERPIN, SERine Proteinase INhibitors (serpins), plant specific subgroup. It has been suggested that plant serpins play a role in defense against insect predators. This subgroup corresponds to clade P of the serpin superfamily. In general, serpins exhibit conformational polymorphism shifting from native to cleaved, latent, delta, or polymorphic forms. Many serpins, such as antitryps…	KOG2392, KOG2392, KOG2392, Serpin [Defense mechanisms]. 1.83314e-10	gi|641865676|gb|KDO84361.1| hypothetical protein CISIN_1g0163111mg, partial [Citrus sinensis] 1.3e-41	gi|985442299|ref|XM_006473329.2| PREDICTED: Citrus sinensis serpin-ZX-like (LOC102629272), mRNA 1.91768e-111	pfam00079, Serpin, Serpin (serine protease inhibitor). Structure is a multi-domain fold containing a bundle of helices and a beta sandwich. 1.14535e-07	sp|Q9S7T8|SPZX_ARATH Serpin-ZX OS=Arabidopsis thaliana GN=At1g47710 PE=1 SV=1 4.33776e-37	tr|A0A067D9U1|A0A067D9U1_CITSI Uncharacterized protein OS=Citrus sinensis GN=CISIN_1g032061mg PE=3 SV=1 9.7e-42	GO:0004867, serine-type endopeptidase inhibitor activity;GO:0004869, cysteine-type endopeptidase inhibitor activity;GO:0005615, extracellular space;GO:0005737, cytoplasm;GO:0048046, apoplast	-
TRINITY_DN34328_c0_g7	1.09108	18.9301	-4.11685	9.40469e-17	9.78048e-15	down	cd02043, plant_SERPIN, SERine Proteinase INhibitors (serpins), plant specific subgroup. It has been suggested that plant serpins play a role in defense against insect predators. This subgroup corresponds to clade P of the serpin superfamily. In general, serpins exhibit conformational polymorphism shifting from native to cleaved, latent, delta, or polymorphic forms. Many serpins, such as antitryps…	KOG2392, KOG2392, KOG2392, Serpin [Defense mechanisms]. 4.95677e-09	gi|641865676|gb|KDO84361.1| hypothetical protein CISIN_1g0163111mg, partial [Citrus sinensis] 3.1e-26	gi|985442299|ref|XM_006473329.2| PREDICTED: Citrus sinensis serpin-ZX-like (LOC102629272), mRNA 1.44442e-72	-	sp|Q9S7T8|SPZX_ARATH Serpin-ZX OS=Arabidopsis thaliana GN=At1g47710 PE=1 SV=1 3.3887e-20	tr|V4T9B9|V4T9B9_9ROSI Uncharacterized protein OS=Citrus clementina GN=CICLE_v10001434mg PE=3 SV=1 2.4e-26	GO:0004867, serine-type endopeptidase inhibitor activity;GO:0004869, cysteine-type endopeptidase inhibitor activity;GO:0005615, extracellular space;GO:0005737, cytoplasm;GO:0048046, apoplast	-
TRINITY_DN34328_c0_g6	0.420083	21.4714	-5.67559	6.76197e-31	2.90016e-28	down	cd02043, plant_SERPIN, SERine Proteinase INhibitors (serpins), plant specific subgroup. It has been suggested that plant serpins play a role in defense against insect predators. This subgroup corresponds to clade P of the serpin superfamily. In general, serpins exhibit conformational polymorphism shifting from native to cleaved, latent, delta, or polymorphic forms. Many serpins, such as antitryps…	KOG2392, KOG2392, KOG2392, Serpin [Defense mechanisms]. 6.33993e-26	gi|567884623|ref|XP_006434870.1| hypothetical protein CICLE_v10001434mg [Citrus clementina] 4.9e-74	gi|985442299|ref|XM_006473329.2| PREDICTED: Citrus sinensis serpin-ZX-like (LOC102629272), mRNA 4.36703e-179	pfam00079, Serpin, Serpin (serine protease inhibitor). Structure is a multi-domain fold containing a bundle of helices and a beta sandwich. 1.10924e-21	sp|Q9S7T8|SPZX_ARATH Serpin-ZX OS=Arabidopsis thaliana GN=At1g47710 PE=1 SV=1 7.62774e-63	tr|V4T9B9|V4T9B9_9ROSI Uncharacterized protein OS=Citrus clementina GN=CICLE_v10001434mg PE=3 SV=1 3.7e-74	GO:0004867, serine-type endopeptidase inhibitor activity;GO:0004869, cysteine-type endopeptidase inhibitor activity;GO:0005615, extracellular space;GO:0005737, cytoplasm;GO:0048046, apoplast	-
TRINITY_DN49467_c1_g1	22.8932	5.68844	2.00881	1.43497e-11	6.12071e-10	up	cd14664, STK_BAK1_like, Catalytic domain of the Serine/Threonine Kinase, BRI1 associated kinase 1 and related STKs. STKs catalyze the transfer of the gamma-phosphoryl group from ATP to serine/threonine residues on protein substrates. This subfamily includes three leucine-rich repeat receptor-like kinases (LRR-RLKs): Arabidopsis thaliana BAK1 and CLAVATA1 (CLV1), and Physcomitrella patens CLL1B cl…	KOG1187, KOG1187, KOG1187, Serine/threonine protein kinase [Signal transduction mechanisms]. 1.87088e-73	gi|567912935|ref|XP_006448781.1| hypothetical protein CICLE_v10018029mg, partial [Citrus clementina] 3.4e-289	gi|567912934|ref|XM_006448718.1| Citrus clementina hypothetical protein (CICLE_v10018029mg) mRNA, partial cds 0.0	pfam11721, Malectin, Di-glucose binding within endoplasmic reticulum. Malectin is a membrane-anchored protein of the endoplasmic reticulum that recognizes and binds Glc2-N-glycan. It carries a signal peptide from residues 1-26, a C-terminal transmembrane helix from residues 255-274, and a highly conserved central part of approximately 190 residues followed by an acidic, glutamate-rich region. Car…	sp|C0LGH2|Y1561_ARATH Probable LRR receptor-like serine/threonine-protein kinase At1g56130 OS=Arabidopsis thaliana GN=At1g56130 PE=2 SV=2 0.0	tr|V4UI85|V4UI85_9ROSI Uncharacterized protein (Fragment) OS=Citrus clementina GN=CICLE_v10018029mg PE=4 SV=1 2.6e-289	GO:0004672, protein kinase activity;GO:0004674, protein serine/threonine kinase activity;GO:0005524, ATP binding;GO:0005886, plasma membrane;GO:0016021, integral component of membrane	-
TRINITY_DN45162_c0_g2	3.12504	15.1393	-2.27635	0.00357832	0.0146696	down	-	-	-	gi|985456291|ref|XM_006483926.2| PREDICTED: Citrus sinensis WD repeat-containing protein 86 (LOC102625834), mRNA 1.61369e-50	-	-	-	-	-
TRINITY_DN46128_c0_g4	16.6814	4.03729	2.04678	8.33646e-06	8.39307e-05	up	PLN02698, PLN02698, Probable pectinesterase/pectinesterase inhibitor. 1.49898e-66	-	gi|567921810|ref|XP_006452911.1| hypothetical protein CICLE_v10007964mg [Citrus clementina] 4.2e-59	gi|567879952|ref|XM_006432472.1| Citrus clementina hypothetical protein (CICLE_v10003818mg) mRNA, complete cds ;gi|568834338|ref|XM_006471229.1| PREDICTED: Citrus sinensis putative pectinesterase/pectinesterase inhibitor 24 (LOC102630621), mRNA 1.867e-13	pfam01095, Pectinesterase, Pectinesterase. 1.31642e-51	sp|Q3E989|PME54_ARATH Probable pectinesterase/pectinesterase inhibitor 54 OS=Arabidopsis thaliana GN=PME54 PE=2 SV=1 1.06401e-55	tr|V4UU88|V4UU88_9ROSI Pectinesterase OS=Citrus clementina GN=CICLE_v10007964mg PE=4 SV=1 3.2e-59	GO:0004857, enzyme inhibitor activity;GO:0005576, extracellular region;GO:0005618, cell wall;GO:0030599, pectinesterase activity;GO:0042545, cell wall modification;GO:0045330, aspartyl esterase activity;GO:0045490, pectin catabolic process;GO:0046910, pectinesterase inhibitor activity;GO:0071944, cell periphery	-
TRINITY_DN46128_c0_g5	46.9467	2.4531	4.25835	6.13742e-22	1.1965e-19	up	PLN02698, PLN02698, Probable pectinesterase/pectinesterase inhibitor. 6.29343e-13	-	gi|568841223|ref|XP_006474559.1| PREDICTED: pectinesterase [Citrus sinensis] 2.4e-24	-	-	-	tr|V4UU88|V4UU88_9ROSI Pectinesterase OS=Citrus clementina GN=CICLE_v10007964mg PE=4 SV=1 3.1e-24	GO:0004857, enzyme inhibitor activity;GO:0005618, cell wall;GO:0030599, pectinesterase activity;GO:0042545, cell wall modification;GO:0045330, aspartyl esterase activity;GO:0045490, pectin catabolic process	-
TRINITY_DN46128_c0_g1	193.253	14.661	3.72044	1.964e-21	3.58183e-19	up	PLN02698, PLN02698, Probable pectinesterase/pectinesterase inhibitor. 2.46772e-26	-	gi|567921810|ref|XP_006452911.1| hypothetical protein CICLE_v10007964mg [Citrus clementina] 4.0e-26	-	pfam01095, Pectinesterase, Pectinesterase. 6.79624e-22	sp|Q3E989|PME54_ARATH Probable pectinesterase/pectinesterase inhibitor 54 OS=Arabidopsis thaliana GN=PME54 PE=2 SV=1 8.21392e-22	tr|A0A067G2E7|A0A067G2E7_CITSI Pectinesterase OS=Citrus sinensis GN=CISIN_1g009418mg PE=4 SV=1 3.1e-26	GO:0004857, enzyme inhibitor activity;GO:0005576, extracellular region;GO:0005618, cell wall;GO:0030599, pectinesterase activity;GO:0042545, cell wall modification;GO:0045330, aspartyl esterase activity;GO:0045490, pectin catabolic process;GO:0046910, pectinesterase inhibitor activity;GO:0071944, cell periphery	-
TRINITY_DN51958_c4_g1	0.0001	9.85155	-16.5881	1.34257e-07	2.22266e-06	down	-	-	gi|985469171|ref|XP_015380670.1| PREDICTED: ribonucleases P/MRP protein subunit POP1 isoform X2 [Citrus sinensis] 4.9e-12	gi|985469172|ref|XM_015525185.1| PREDICTED: Citrus sinensis ribonucleases P/MRP protein subunit POP1 (LOC102610041), transcript variant X3, mRNA 9.92992e-29	-	-	tr|V4U172|V4U172_9ROSI Uncharacterized protein OS=Citrus clementina GN=CICLE_v10023744mg PE=4 SV=1 3.7e-12	GO:0001682, tRNA 5'-leader removal;GO:0004526, ribonuclease P activity	-
TRINITY_DN47462_c0_g4	6.56466	1.74633	1.91039	0.0125652	0.040849	up	-	-	-	-	-	-	-	-	-
TRINITY_DN50502_c2_g1	0.655992	6.48432	-3.30521	7.00491e-14	4.5856e-12	down	-	-	gi|641816734|gb|KDO38552.1| hypothetical protein CISIN_1g009754mg [Citrus sinensis] 1.9e-44	-	-	-	tr|A0A067DHR9|A0A067DHR9_CITSI Uncharacterized protein OS=Citrus sinensis GN=CISIN_1g009754mg PE=4 SV=1 1.4e-44	-	-
TRINITY_DN50344_c0_g1	4.22356	12.0121	-1.50795	1.83474e-06	2.24068e-05	down	COG0557, VacB, Exoribonuclease R [Transcription]. 5.97845e-28	KOG2102, KOG2102, KOG2102, Exosomal 3'-5' exoribonuclease complex, subunit Rrp44/Dis3 [Translation, ribosomal structure and biogenesis]. 1.41435e-22	gi|641832113|gb|KDO51154.1| hypothetical protein CISIN_1g0077982mg, partial [Citrus sinensis] 9.1e-173	gi|985452377|ref|XM_006480771.2| PREDICTED: Citrus sinensis ribonuclease II, chloroplastic/mitochondrial (LOC102620834), transcript variant X1, mRNA 0.0	pfam00773, RNB, RNB domain. This domain is the catalytic domain of ribonuclease II. 1.60199e-26	sp|Q6NQJ6|RNR1_ARATH Ribonuclease II, chloroplastic/mitochondrial OS=Arabidopsis thaliana GN=RNR1 PE=2 SV=1 0.0	tr|V4SYQ3|V4SYQ3_9ROSI Uncharacterized protein OS=Citrus clementina GN=CICLE_v10011102mg PE=4 SV=1 6.9e-173	GO:0000175, 3'-5'-exoribonuclease activity;GO:0003723, RNA binding;GO:0005739, mitochondrion;GO:0006364, rRNA processing;GO:0008859, exoribonuclease II activity;GO:0009507, chloroplast;GO:0009658, chloroplast organization	-
TRINITY_DN40168_c1_g1	15.9355	6.71361	1.24709	4.76855e-09	1.13622e-07	up	-	-	gi|641839898|gb|KDO58823.1| hypothetical protein CISIN_1g028473mg [Citrus sinensis] 1.7e-34	gi|985438981|ref|XM_006471378.2| PREDICTED: Citrus sinensis DNA (cytosine-5)-methyltransferase CMT2-like (LOC102609368), mRNA 7.41333e-26	-	-	tr|A0A067EUQ8|A0A067EUQ8_CITSI Uncharacterized protein OS=Citrus sinensis GN=CISIN_1g028473mg PE=4 SV=1 1.3e-34	GO:0003735, structural constituent of ribosome;GO:0005840, ribosome;GO:0006412, translation	-
TRINITY_DN38056_c0_g1	0.838079	5.28843	-2.65768	0.0005625	0.00312643	down	-	-	-	-	-	-	-	-	-
TRINITY_DN36199_c3_g1	5.10551	1.08535	2.23389	3.57049e-05	0.000295276	up	-	-	-	-	-	-	-	-	-
TRINITY_DN45990_c0_g2	5.15584	19.506	-1.91964	2.64653e-09	6.67692e-08	down	-	-	gi|567875917|ref|XP_006430548.1| hypothetical protein CICLE_v10011438mg [Citrus clementina] 7.2e-54	gi|567875918|ref|XM_006430486.1| Citrus clementina hypothetical protein (CICLE_v10011438mg) mRNA, complete cds 1.57679e-142	-	-	tr|V4S8F9|V4S8F9_9ROSI Uncharacterized protein OS=Citrus clementina GN=CICLE_v10011438mg PE=4 SV=1 5.5e-54	-	-
TRINITY_DN31798_c0_g4	3.70954	9.62135	-1.375	7.91914e-06	8.04143e-05	down	-	KOG2245, KOG2245, KOG2245, Poly(A) polymerase and related nucleotidyltransferases [RNA processing and modification]. 7.70253e-10	gi|567852349|ref|XP_006419338.1| hypothetical protein CICLE_v10004938mg [Citrus clementina] 2.3e-64	gi|567852348|ref|XM_006419275.1| Citrus clementina hypothetical protein (CICLE_v10004938mg) mRNA, complete cds 1.15024e-126	-	sp|Q56XM9|PAPS3_ARATH Nuclear poly(A) polymerase 3 OS=Arabidopsis thaliana GN=PAPS3 PE=1 SV=1 1.11058e-42	tr|V4RFC3|V4RFC3_9ROSI Uncharacterized protein OS=Citrus clementina GN=CICLE_v10004938mg PE=4 SV=1 1.7e-64	GO:0003723, RNA binding;GO:0004652, polynucleotide adenylyltransferase activity;GO:0005524, ATP binding;GO:0005634, nucleus;GO:0005737, cytoplasm;GO:0006378, mRNA polyadenylation;GO:0031123, RNA 3'-end processing;GO:0043631, RNA polyadenylation;GO:0046872, metal ion binding	-
TRINITY_DN31798_c0_g2	10.6918	27.1259	-1.34316	1.32282e-05	0.000125252	down	pfam04928, PAP_central, Poly(A) polymerase central domain. The central domain of Poly(A) polymerase shares structural similarity with the allosteric activity domain of ribonucleotide reductase R1, which comprises a four-helix bundle and a three-stranded mixed beta- sheet. Even though the two enzymes bind ATP, the ATP-recognition motifs are different. 3.81383e-35	KOG2245, KOG2245, KOG2245, Poly(A) polymerase and related nucleotidyltransferases [RNA processing and modification]. 2.3409e-45	gi|641853138|gb|KDO71997.1| hypothetical protein CISIN_1g008301mg [Citrus sinensis] 4.0e-95	gi|567852348|ref|XM_006419275.1| Citrus clementina hypothetical protein (CICLE_v10004938mg) mRNA, complete cds 0.0	pfam04928, PAP_central, Poly(A) polymerase central domain. The central domain of Poly(A) polymerase shares structural similarity with the allosteric activity domain of ribonucleotide reductase R1, which comprises a four-helix bundle and a three-stranded mixed beta- sheet. Even though the two enzymes bind ATP, the ATP-recognition motifs are different. 9.11156e-36	sp|Q56XM9|PAPS3_ARATH Nuclear poly(A) polymerase 3 OS=Arabidopsis thaliana GN=PAPS3 PE=1 SV=1 1.35214e-75	tr|A0A067FXB5|A0A067FXB5_CITSI Uncharacterized protein OS=Citrus sinensis GN=CISIN_1g008301mg PE=4 SV=1 3.0e-95	GO:0003723, RNA binding;GO:0004652, polynucleotide adenylyltransferase activity;GO:0005524, ATP binding;GO:0005634, nucleus;GO:0005737, cytoplasm;GO:0006378, mRNA polyadenylation;GO:0031123, RNA 3'-end processing;GO:0043631, RNA polyadenylation;GO:0046872, metal ion binding	-
TRINITY_DN51070_c5_g3	0.965419	5.23585	-2.4392	1.79013e-05	0.000162676	down	-	-	-	-	-	-	-	-	-
TRINITY_DN52045_c0_g1	11.175	5.42568	1.0424	1.57714e-05	0.000145339	up	COG5078, COG5078, Ubiquitin-protein ligase [Posttranslational modification, protein turnover, chaperones]. 5.49413e-25	KOG0425, KOG0425, KOG0425, Ubiquitin-protein ligase [Posttranslational modification, protein turnover, chaperones]. 9.54301e-55	gi|567886992|ref|XP_006436018.1| hypothetical protein CICLE_v10032916mg [Citrus clementina] 9.4e-58	gi|567886991|ref|XM_006435955.1| Citrus clementina hypothetical protein (CICLE_v10032916mg) mRNA, complete cds 5.081e-180	pfam00179, UQ_con, Ubiquitin-conjugating enzyme. Proteins destined for proteasome-mediated degradation may be ubiquitinated. Ubiquitination follows conjugation of ubiquitin to a conserved cysteine residue of UBC homologues. TSG101 is one of several UBC homologues that lacks this active site cysteine. 1.57458e-24	sp|P42747|UBC14_ARATH Ubiquitin-conjugating enzyme E2 14 OS=Arabidopsis thaliana GN=UBC14 PE=1 SV=1 2.46891e-66	tr|V4SN99|V4SN99_9ROSI Uncharacterized protein OS=Citrus clementina GN=CICLE_v10032916mg PE=3 SV=1 7.2e-58	GO:0005524, ATP binding;GO:0005737, cytoplasm;GO:0031625, ubiquitin protein ligase binding;GO:0061630, ubiquitin protein ligase activity	K10575-ko04141 Protein processing in endoplasmic reticulum;ko04120 Ubiquitin mediated proteolysis
TRINITY_DN28477_c0_g1	2.08596	10.2853	-2.3018	1.43121e-09	3.85225e-08	down	-	KOG2115, KOG2115, KOG2115, Vacuolar sorting protein VPS45 [Intracellular trafficking, secretion, and vesicular transport]. 3.95999e-32	gi|567912991|ref|XP_006448809.1| hypothetical protein CICLE_v10014122mg [Citrus clementina] 1.6e-74	gi|985434214|ref|XM_006468321.2| PREDICTED: Citrus sinensis vacuolar protein sorting-associated protein 54, chloroplastic (LOC102630295), transcript variant X2, mRNA 0.0	-	sp|F4JT76|VPS54_ARATH Vacuolar protein sorting-associated protein 54, chloroplastic OS=Arabidopsis thaliana GN=VPS54 PE=1 SV=1 4.41419e-77	tr|V4W7C0|V4W7C0_9ROSI Uncharacterized protein OS=Citrus clementina GN=CICLE_v10014122mg PE=4 SV=1 1.2e-74	GO:0000139, Golgi membrane;GO:0000938, GARP complex;GO:0005829, cytosol;GO:0006896, Golgi to vacuole transport;GO:0009507, chloroplast;GO:0015031, protein transport;GO:0019905, syntaxin binding;GO:0042147, retrograde transport, endosome to Golgi	-
TRINITY_DN43323_c0_g1	7.49229	39.7103	-2.40604	1.48659e-12	7.62792e-11	down	-	-	gi|567882745|ref|XP_006433931.1| hypothetical protein CICLE_v10001685mg [Citrus clementina] 1.3e-82	gi|567882744|ref|XM_006433868.1| Citrus clementina hypothetical protein (CICLE_v10001685mg) mRNA, complete cds 0.0	-	sp|P82281|TL29_ARATH Thylakoid lumenal 29 kDa protein, chloroplastic OS=Arabidopsis thaliana GN=TL29 PE=1 SV=2 5.62286e-95	tr|V4T6W9|V4T6W9_9ROSI Uncharacterized protein OS=Citrus clementina GN=CICLE_v10001685mg PE=3 SV=1 9.6e-83	GO:0004601, peroxidase activity;GO:0005634, nucleus;GO:0005737, cytoplasm;GO:0006979, response to oxidative stress;GO:0009507, chloroplast;GO:0009534, chloroplast thylakoid;GO:0009535, chloroplast thylakoid membrane;GO:0009543, chloroplast thylakoid lumen;GO:0009579, thylakoid;GO:0020037, heme binding;GO:0031977, thylakoid lumen	K00434-ko00480 Glutathione metabolism;ko00053 Ascorbate and aldarate metabolism
TRINITY_DN43323_c0_g2	18.8232	54.9722	-1.54619	1.32854e-08	2.83922e-07	down	cd00314, plant_peroxidase_like, Heme-dependent peroxidases similar to plant peroxidases. Along with animal peroxidases, these enzymes belong to a group of peroxidases containing a heme prosthetic group (ferriprotoporphyrin IX), which catalyzes a multistep oxidative reaction involving hydrogen peroxide as the electron acceptor. The plant peroxidase-like superfamily is found in all three kingdoms o…	-	gi|567882743|ref|XP_006433930.1| hypothetical protein CICLE_v10001685mg [Citrus clementina] 3.0e-98	gi|567882742|ref|XM_006433867.1| Citrus clementina hypothetical protein (CICLE_v10001685mg) mRNA, complete cds 0.0	-	sp|Q9THX6|TL29_SOLLC Thylakoid lumenal 29 kDa protein, chloroplastic OS=Solanum lycopersicum GN=CLEB3J9 PE=3 SV=1 7.266e-109	tr|V4T6W9|V4T6W9_9ROSI Uncharacterized protein OS=Citrus clementina GN=CICLE_v10001685mg PE=3 SV=1 2.3e-98	GO:0004601, peroxidase activity;GO:0006979, response to oxidative stress;GO:0009543, chloroplast thylakoid lumen;GO:0020037, heme binding	K00434-ko00480 Glutathione metabolism;ko00053 Ascorbate and aldarate metabolism
TRINITY_DN24315_c1_g3	5.22434	11.4994	-1.13823	0.00810667	0.0287208	down	COG5180, PBP1, Protein interacting with poly(A)-binding protein [RNA processing and modification]. 9.42647e-19	KOG2375, KOG2375, KOG2375, Protein interacting with poly(A)-binding protein [RNA processing and modification]. 2.66528e-13	gi|567867987|ref|XP_006426616.1| hypothetical protein CICLE_v10025086mg [Citrus clementina] 4.1e-73	gi|567867986|ref|XM_006426553.1| Citrus clementina hypothetical protein (CICLE_v10025086mg) mRNA, complete cds 4.37535e-169	pfam06741, LsmAD, LsmAD domain. This domain is found associated with Lsm domain. 3.0727e-15	sp|Q94AM9|CID4_ARATH Polyadenylate-binding protein-interacting protein 4 OS=Arabidopsis thaliana GN=CID4 PE=2 SV=1 2.34181e-51	tr|V4SRU4|V4SRU4_9ROSI Uncharacterized protein OS=Citrus clementina GN=CICLE_v10025086mg PE=4 SV=1 3.1e-73	GO:0010494, cytoplasmic stress granule;GO:0010603, regulation of cytoplasmic mRNA processing body assembly;GO:0034063, stress granule assembly	-
TRINITY_DN24315_c1_g2	3.60255	11.4312	-1.66589	0.00639773	0.0236238	down	-	-	gi|641846214|gb|KDO65098.1| hypothetical protein CISIN_1g045896mg [Citrus sinensis] 5.0e-26	gi|985431165|ref|XM_006465892.2| PREDICTED: Citrus sinensis polyadenylate-binding protein-interacting protein 3 (LOC102610113), transcript variant X4, mRNA 1.06125e-58	-	-	tr|A0A067FCM9|A0A067FCM9_CITSI Uncharacterized protein OS=Citrus sinensis GN=CISIN_1g045896mg PE=4 SV=1 3.8e-26	-	-
TRINITY_DN52690_c3_g3	7.39734	0.148756	5.63599	2.02979e-15	1.71977e-13	up	TIGR01301, sucrose_transporter-like_protein, GPH family sucrose/H+ symporter. This model represents sucrose/proton symporters, found in plants, from the Glycoside-Pentoside-Hexuronide (GPH)/cation symporter family. These proteins are predicted to have 12 transmembrane domains. Members may export sucrose (e.g. SUT1, SUT4) from green parts to the phloem for long-distance transport or import sucrose…	KOG0637, KOG0637, KOG0637, Sucrose transporter and related proteins [Carbohydrate transport and metabolism]. 1.98001e-19	gi|641862658|gb|KDO81345.1| hypothetical protein CISIN_1g010639mg [Citrus sinensis] 3.2e-30	gi|567882306|ref|XM_006433649.1| Citrus clementina hypothetical protein (CICLE_v100009412mg) mRNA, partial cds 3.83719e-75	-	sp|Q9FE59|SUC4_ARATH Sucrose transport protein SUC4 OS=Arabidopsis thaliana GN=SUC4 PE=1 SV=2 2.55676e-23	tr|V4T1E2|V4T1E2_9ROSI Uncharacterized protein (Fragment) OS=Citrus clementina GN=CICLE_v100009412mg PE=4 SV=1 2.5e-30	GO:0005773, vacuole;GO:0005801, cis-Golgi network;GO:0005886, plasma membrane;GO:0005887, integral component of plasma membrane;GO:0005985, sucrose metabolic process;GO:0008515, sucrose transmembrane transporter activity;GO:0015293, symporter activity;GO:0016021, integral component of membrane	-
TRINITY_DN38548_c0_g1	8.16966	22.2175	-1.44335	0.00317698	0.0132828	down	-	-	-	-	-	-	-	-	-
TRINITY_DN48283_c1_g6	7.03544	2.62902	1.42012	5.2576e-06	5.61655e-05	up	pfam03081, Exo70, Exo70 exocyst complex subunit. The Exo70 protein forms one subunit of the exocyst complex. First discovered in S. cerevisiae, Exo70 and other exocyst proteins have been observed in several other eukaryotes, including humans. In S. cerevisiae, the exocyst complex is involved in the late stages of exocytosis, and is localized at the tip of the bud, the major site of exocytosis in …	KOG2344, KOG2344, KOG2344, Exocyst component protein and related proteins [Intracellular trafficking, secretion, and vesicular transport]. 5.46999e-47	gi|641833647|gb|KDO52657.1| hypothetical protein CISIN_1g041189mg [Citrus sinensis] 6.6e-73	gi|985446944|ref|XM_006476965.2| PREDICTED: Citrus sinensis exocyst complex component EXO70B1 (LOC102611385), mRNA 0.0	pfam03081, Exo70, Exo70 exocyst complex subunit. The Exo70 protein forms one subunit of the exocyst complex. First discovered in S. cerevisiae, Exo70 and other exocyst proteins have been observed in several other eukaryotes, including humans. In S. cerevisiae, the exocyst complex is involved in the late stages of exocytosis, and is localized at the tip of the bud, the major site of exocytosis in …	sp|Q9LZD3|E70A1_ARATH Exocyst complex component EXO70A1 OS=Arabidopsis thaliana GN=EXO70A1 PE=1 SV=1 2.30499e-30	tr|A0A067EN90|A0A067EN90_CITSI Uncharacterized protein OS=Citrus sinensis GN=CISIN_1g041189mg PE=4 SV=1 5.0e-73	GO:0000145, exocyst;GO:0005576, extracellular region;GO:0005618, cell wall;GO:0005829, cytosol;GO:0005856, cytoskeleton;GO:0005886, plasma membrane;GO:0006887, exocytosis;GO:0009524, phragmoplast	-
TRINITY_DN27261_c1_g2	0.786637	5.95739	-2.92091	2.96877e-07	4.4894e-06	down	-	-	-	-	-	-	-	-	-
TRINITY_DN50893_c0_g1	11.3788	3.43154	1.72942	0.00263478	0.0113832	up	pfam00888, Cullin, Cullin family. 2.20722e-10	KOG2167, KOG2167, KOG2167, Cullins [Cell cycle control, cell division, chromosome partitioning]. 3.04841e-28	gi|567914781|ref|XP_006449704.1| hypothetical protein CICLE_v10014310mg [Citrus clementina] 6.1e-41	gi|567914782|ref|XM_006449642.1| Citrus clementina hypothetical protein (CICLE_v10014310mg) mRNA, complete cds 8.25685e-104	pfam00888, Cullin, Cullin family. 5.27323e-11	sp|Q8LGH4|CUL4_ARATH Cullin-4 OS=Arabidopsis thaliana GN=CUL4 PE=1 SV=1 9.58891e-38	tr|V4UAA5|V4UAA5_9ROSI Uncharacterized protein OS=Citrus clementina GN=CICLE_v10014310mg PE=3 SV=1 4.6e-41	GO:0000151, ubiquitin ligase complex;GO:0000209, protein polyubiquitination;GO:0005634, nucleus;GO:0005829, cytosol;GO:0006281, DNA repair;GO:0006511, ubiquitin-dependent protein catabolic process;GO:0009640, photomorphogenesis;GO:0009738, abscisic acid-activated signaling pathway;GO:0009755, hormone-mediated signaling pathway;GO:0009908, flower development;GO:0010100, negative regulation of phot…	-
TRINITY_DN51528_c1_g1	161.924	36.5889	2.14583	3.76893e-15	3.05392e-13	up	TIGR03389, laccase_11, laccase, plant. Members of this protein family include the copper-containing enzyme laccase (EC 1.10.3.2), often several from a single plant species, and additional, uncharacterized, closely related plant proteins termed laccase-like multicopper oxidases. This protein family shows considerable sequence similarity to the L-ascorbate oxidase (EC 1.10.3.3) family. Laccases are…	-	gi|727425509|ref|XP_010455850.1| PREDICTED: laccase-17-like [Camelina sativa] 1.9e-20	gi|221327588|gb|FJ595795.1| Citrus maxima ascorbate peroxidase 2 (APX2) mRNA, complete cds 1.24074e-53	-	sp|Q9FJD5|LAC17_ARATH Laccase-17 OS=Arabidopsis thaliana GN=LAC17 PE=2 SV=1 1.32337e-19	tr|G7L1A9|G7L1A9_MEDTR Laccase OS=Medicago truncatula GN=MTR_7g058690 PE=3 SV=2 2.1e-19	GO:0005507, copper ion binding;GO:0009698, phenylpropanoid metabolic process;GO:0009809, lignin biosynthetic process;GO:0016491, oxidoreductase activity;GO:0016722, oxidoreductase activity, oxidizing metal ions;GO:0046274, lignin catabolic process;GO:0048046, apoplast;GO:0052716, hydroquinone:oxygen oxidoreductase activity	-
TRINITY_DN26765_c0_g1	2.21349	5.48995	-1.31047	0.00169208	0.00787815	down	cd03340, TCP1_eta, TCP-1 (CTT or eukaryotic type II) chaperonin family, eta subunit. Chaperonins are involved in productive folding of proteins. They share a common general morphology, a double toroid of 2 stacked rings. In contrast to bacterial group I chaperonins (GroEL), each ring of the eukaryotic cytosolic chaperonin (CTT) consists of eight different, but homologous subunits. Their common fu…	KOG0361, KOG0361, KOG0361, Chaperonin complex component, TCP-1 eta subunit (CCT7) [Posttranslational modification, protein turnover, chaperones]. 2.42646e-54	gi|567908725|ref|XP_006446676.1| hypothetical protein CICLE_v10014771mg [Citrus clementina] 7.2e-60	gi|567908724|ref|XM_006446613.1| Citrus clementina hypothetical protein (CICLE_v10014771mg) mRNA, complete cds 1.4189e-141	pfam00118, Cpn60_TCP1, TCP-1/cpn60 chaperonin family. This family includes members from the HSP60 chaperone family and the TCP-1 (T-complex protein) family. 3.21225e-21	sp|Q9SF16|TCPH_ARATH T-complex protein 1 subunit eta OS=Arabidopsis thaliana GN=CCT7 PE=1 SV=1 4.65616e-67	tr|A0A067DXV2|A0A067DXV2_CITSI Uncharacterized protein OS=Citrus sinensis GN=CISIN_1g008527mg PE=3 SV=1 5.5e-60	GO:0005524, ATP binding;GO:0005737, cytoplasm;GO:0005829, cytosol;GO:0006457, protein folding;GO:0046686, response to cadmium ion	-
TRINITY_DN36460_c0_g1	37.3398	11.7438	1.66882	2.3359e-07	3.63444e-06	up	PLN02190, PLN02190, cellulose synthase-like protein. 6.84838e-26	-	gi|567870683|ref|XP_006427963.1| hypothetical protein CICLE_v10027629mg [Citrus clementina] 1.7e-62	gi|985429002|ref|XM_015527813.1| PREDICTED: Citrus sinensis cellulose synthase-like protein B4 (LOC102623276), mRNA 5.7461e-110	-	sp|O80891|CSLB4_ARATH Cellulose synthase-like protein B4 OS=Arabidopsis thaliana GN=CSLB4 PE=3 SV=1 1.63985e-31	tr|V4SQN1|V4SQN1_9ROSI Uncharacterized protein OS=Citrus clementina GN=CICLE_v10027629mg PE=4 SV=1 1.3e-62	GO:0000139, Golgi membrane;GO:0016021, integral component of membrane;GO:0016760, cellulose synthase (UDP-forming) activity;GO:0030244, cellulose biosynthetic process;GO:0071555, cell wall organization	-
TRINITY_DN24696_c1_g1	32.7475	13.1694	1.31419	3.19295e-05	0.000268317	up	-	KOG0103, KOG0103, KOG0103, Molecular chaperones HSP105/HSP110/SSE1, HSP70 superfamily [Posttranslational modification, protein turnover, chaperones]. 1.42365e-08	-	gi|567868834|ref|XM_006426976.1| Citrus clementina hypothetical protein (CICLE_v10024883mg) mRNA, complete cds 8.32572e-39	-	sp|Q9S7C0|HSP7O_ARATH Heat shock 70 kDa protein 14 OS=Arabidopsis thaliana GN=HSP70-14 PE=2 SV=1 6.67046e-10	-	GO:0005524, ATP binding;GO:0005634, nucleus;GO:0005829, cytosol;GO:0005886, plasma membrane;GO:0009408, response to heat;GO:0046686, response to cadmium ion	-
TRINITY_DN34532_c0_g1	24.429	9.24295	1.40217	0.000611234	0.00335146	up	-	KOG3479, KOG3479, KOG3479, Mitochondrial import inner membrane translocase, subunit TIM9 [Intracellular trafficking, secretion, and vesicular transport]. 4.63136e-16	gi|567864356|ref|XP_006424827.1| hypothetical protein CICLE_v10029679mg [Citrus clementina] 1.6e-27	gi|1029124024|ref|XM_016884946.1| PREDICTED: Gossypium hirsutum mitochondrial import inner membrane translocase subunit TIM9 (LOC107950164), mRNA 4.91763e-24	-	sp|Q9XGX9|TIM9_ARATH Mitochondrial import inner membrane translocase subunit TIM9 OS=Arabidopsis thaliana GN=TIM9 PE=1 SV=2 1.59295e-29	tr|V4SC17|V4SC17_9ROSI Uncharacterized protein OS=Citrus clementina GN=CICLE_v10029679mg PE=3 SV=1 1.3e-27	GO:0005739, mitochondrion;GO:0005758, mitochondrial intermembrane space;GO:0007005, mitochondrion organization;GO:0008565, protein transporter activity;GO:0015031, protein transport;GO:0042719, mitochondrial intermembrane space protein transporter complex;GO:0042721, mitochondrial inner membrane protein insertion complex;GO:0045039, protein import into mitochondrial inner membrane;GO:0046872, met…	-
TRINITY_DN44801_c1_g1	17.9028	38.6675	-1.11093	0.000795258	0.00418309	down	PLN02360, PLN02360, probable 6-phosphogluconolactonase. 8.86814e-82	KOG3147, KOG3147, KOG3147, 6-phosphogluconolactonase - like protein [Carbohydrate transport and metabolism]. 5.38139e-38	gi|568861478|ref|XP_006484229.1| PREDICTED: probable 6-phosphogluconolactonase 1 [Citrus sinensis] 1.1e-79	gi|985456816|ref|XM_006484168.2| PREDICTED: Citrus sinensis probable 6-phosphogluconolactonase 1 (LOC102616907), transcript variant X3, mRNA 0.0	pfam01182, Glucosamine_iso, Glucosamine-6-phosphate isomerases/6-phosphogluconolactonase. 1.07944e-24	sp|Q9LMX8|6PGL1_ARATH Probable 6-phosphogluconolactonase 1 OS=Arabidopsis thaliana GN=At1g13700 PE=2 SV=1 4.68656e-66	tr|A0A067FSL2|A0A067FSL2_CITSI Uncharacterized protein OS=Citrus sinensis GN=CISIN_1g024468mg PE=4 SV=1 1.9e-79	GO:0005829, cytosol;GO:0005975, carbohydrate metabolic process;GO:0006098, pentose-phosphate shunt;GO:0017057, 6-phosphogluconolactonase activity	K01057-ko00030 Pentose phosphate pathway;ko01200 Carbon metabolism
TRINITY_DN29134_c0_g1	0.136113	5.10996	-5.23043	4.62649e-11	1.75385e-09	down	-	-	gi|568821791|ref|XP_006465332.1| PREDICTED: uncharacterized protein LOC102624242 [Citrus sinensis] 1.7e-15	gi|985430118|ref|XM_006465269.2| PREDICTED: Citrus sinensis uncharacterized LOC102624242 (LOC102624242), mRNA 1.91881e-51	-	-	tr|A0A061G8Q7|A0A061G8Q7_THECC Uncharacterized protein OS=Theobroma cacao GN=TCM_027163 PE=4 SV=1 1.6e-10	GO:0016021, integral component of membrane	-
TRINITY_DN39995_c0_g2	1.19925	5.40398	-2.17189	0.00915381	0.0316349	down	-	-	-	-	-	-	-	-	-
TRINITY_DN33769_c1_g1	6.43616	2.75274	1.22533	8.53378e-08	1.48763e-06	up	-	-	gi|641846073|gb|KDO64957.1| hypothetical protein CISIN_1g028982mg [Citrus sinensis] 3.7e-07	-	-	-	tr|V4SM32|V4SM32_9ROSI Uncharacterized protein OS=Citrus clementina GN=CICLE_v10026527mg PE=4 SV=1 2.8e-07	-	-
TRINITY_DN45603_c0_g3	0.788063	5.81346	-2.88301	4.41645e-06	4.82785e-05	down	-	-	gi|567879117|ref|XP_006432117.1| hypothetical protein CICLE_v10002136mg [Citrus clementina] 9.4e-22	-	-	-	tr|V4SX27|V4SX27_9ROSI Uncharacterized protein OS=Citrus clementina GN=CICLE_v10002136mg PE=4 SV=1 7.2e-22	-	-
TRINITY_DN17768_c0_g1	0.0001	6.45943	-15.9791	3.18878e-05	0.000268094	down	-	-	gi|985446433|ref|XP_006476943.2| PREDICTED: probable UDP-N-acetylglucosamine--peptide N-acetylglucosaminyltransferase SPINDLY [Citrus sinensis] 8.0e-15	-	-	-	tr|A0A067G102|A0A067G102_CITSI Uncharacterized protein (Fragment) OS=Citrus sinensis GN=CISIN_1g0088181mg PE=4 SV=1 1.0e-14	-	-
TRINITY_DN22633_c1_g2	3.01327	8.43874	-1.4857	0.000137893	0.000944331	down	pfam16135, Jas, TPL-binding domain in jasmonate signalling. The Jas domain is a short region of sequence characterized by IxCxCx(12)HAG found in plant transcriptional repressors. This motif appears to bind to the Groucho/Tup1-type co-repressor TOPLESS (TPL) and TPL-related proteins (TPRs). This binding is a crucial step in the jasmonate signalling pathway, involved in plant disease and defence. 1…	-	gi|567900104|ref|XP_006442540.1| hypothetical protein CICLE_v10018500mg [Citrus clementina] 1.5e-86	gi|985471355|ref|XM_006493547.2| PREDICTED: Citrus sinensis increased DNA methylation 1 (LOC102626084), transcript variant X8, mRNA 0.0	pfam16135, Jas, TPL-binding domain in jasmonate signalling. The Jas domain is a short region of sequence characterized by IxCxCx(12)HAG found in plant transcriptional repressors. This motif appears to bind to the Groucho/Tup1-type co-repressor TOPLESS (TPL) and TPL-related proteins (TPRs). This binding is a crucial step in the jasmonate signalling pathway, involved in plant disease and defence. 4…	sp|F4IXE7|IDM1_ARATH Increased DNA methylation 1 OS=Arabidopsis thaliana GN=IDM1 PE=1 SV=1 4.72461e-51	tr|V4U0W4|V4U0W4_9ROSI Uncharacterized protein OS=Citrus clementina GN=CICLE_v10018500mg PE=4 SV=1 1.1e-86	GO:0004402, histone acetyltransferase activity;GO:0005634, nucleus;GO:0006351, transcription, DNA-templated;GO:0006355, regulation of transcription, DNA-templated;GO:0008270, zinc ion binding;GO:0009506, plasmodesma;GO:0010385, double-stranded methylated DNA binding;GO:0042393, histone binding;GO:0043971, histone H3-K18 acetylation;GO:0043972, histone H3-K23 acetylation;GO:0044030, regulation of …	-
TRINITY_DN28485_c0_g1	4.35879	14.3108	-1.7151	6.09031e-10	1.78489e-08	down	-	-	gi|567874331|ref|XP_006429755.1| hypothetical protein CICLE_v10011017mg [Citrus clementina] 6.8e-56	gi|985453016|ref|XM_006481284.2| PREDICTED: Citrus sinensis heat shock 70 kDa protein 17 (LOC102619809), mRNA 1.48527e-155	-	sp|F4JMJ1|HSP7R_ARATH Heat shock 70 kDa protein 17 OS=Arabidopsis thaliana GN=HSP70-17 PE=2 SV=1 2.06778e-33	tr|V4SVE8|V4SVE8_9ROSI Uncharacterized protein OS=Citrus clementina GN=CICLE_v10011017mg PE=3 SV=1 5.2e-56	GO:0005524, ATP binding;GO:0005774, vacuolar membrane;GO:0005783, endoplasmic reticulum;GO:0005788, endoplasmic reticulum lumen;GO:0005794, Golgi apparatus;GO:0009507, chloroplast	K09486-ko04141 Protein processing in endoplasmic reticulum
TRINITY_DN25549_c0_g1	7.90527	18.8265	-1.25187	2.45781e-06	2.90093e-05	down	-	-	gi|568839685|ref|XP_006473810.1| PREDICTED: epidermal growth factor receptor substrate 15 [Citrus sinensis] 6.7e-100	gi|985441768|ref|XM_006473747.2| PREDICTED: Citrus sinensis epidermal growth factor receptor substrate 15 (LOC102621658), mRNA 2.12827e-169	-	-	tr|V4SLL7|V4SLL7_9ROSI Uncharacterized protein OS=Citrus clementina GN=CICLE_v10000095mg PE=4 SV=1 5.1e-100	GO:0005509, calcium ion binding	K12472-ko04144 Endocytosis
TRINITY_DN52045_c1_g3	1.47302	5.29146	-1.84489	0.00112218	0.00559244	down	-	-	-	gi|567886997|ref|XM_006435958.1| Citrus clementina hypothetical protein (CICLE_v10032916mg) mRNA, complete cds 1.11903e-50	-	-	-	-	-
TRINITY_DN47853_c2_g3	6.4483	17.1175	-1.40848	3.64192e-05	0.000300185	down	PLN03184, PLN03184, chloroplast Hsp70; Provisional. 3.45084e-126	KOG0102, KOG0102, KOG0102, Molecular chaperones mortalin/PBP74/GRP75, HSP70 superfamily [Posttranslational modification, protein turnover, chaperones]. 1.3362e-74	gi|743908881|ref|XP_011047905.1| PREDICTED: stromal 70 kDa heat shock-related protein, chloroplastic-like [Populus euphratica] 3.7e-96	gi|985469518|ref|XM_006492507.2| PREDICTED: Citrus sinensis stromal 70 kDa heat shock-related protein, chloroplastic (LOC102606928), transcript variant X2, mRNA 0.0	pfam00012, HSP70, Hsp70 protein. Hsp70 chaperones help to fold many proteins. Hsp70 assisted folding involves repeated cycles of substrate binding and release. Hsp70 activity is ATP dependent. Hsp70 proteins are made up of two regions: the amino terminus is the ATPase domain and the carboxyl terminus is the substrate binding region. 1.12089e-69	sp|Q02028|HSP7S_PEA Stromal 70 kDa heat shock-related protein, chloroplastic OS=Pisum sativum GN=HSP70 PE=2 SV=1 2.25759e-124	tr|U7E2Z8|U7E2Z8_POPTR Stromal 70 kDa heat shock-related family protein OS=Populus trichocarpa GN=POPTR_0022s00530g PE=3 SV=1 2.8e-96	GO:0005524, ATP binding;GO:0006457, protein folding;GO:0009570, chloroplast stroma	K03283-ko04612 Antigen processing and presentation;ko03040 Spliceosome;ko04213 Longevity regulating pathway - multiple species;ko04010 MAPK signaling pathway;ko04915 Estrogen signaling pathway;ko04141 Protein processing in endoplasmic reticulum;ko04144 Endocytosis
TRINITY_DN45135_c2_g2	13.9441	2.9506	2.24057	2.34822e-10	7.57637e-09	up	PLN03117, PLN03117, Branched-chain-amino-acid aminotransferase; Provisional. 9.7124e-109	KOG0975, KOG0975, KOG0975, Branched chain aminotransferase BCAT1, pyridoxal phosphate enzymes type IV superfamily [Amino acid transport and metabolism]. 7.37552e-69	gi|567860112|ref|XP_006422710.1| hypothetical protein CICLE_v10030144mg, partial [Citrus clementina] 3.4e-111	gi|985460576|ref|XM_006486766.2| PREDICTED: Citrus sinensis branched-chain-amino-acid aminotransferase 2, chloroplastic-like (LOC102628935), mRNA 0.0	pfam01063, Aminotran_4, Amino-transferase class IV. The D-amino acid transferases (D-AAT) are required by bacteria to catalyze the synthesis of D-glutamic acid and D-alanine, which are essential constituents of bacterial cell wall and are the building block for other D-amino acids. Despite the difference in the structure of the substrates, D-AATs and L-ATTs have strong similarity. 4.83632e-22	sp|Q9M439|BCAT2_ARATH Branched-chain-amino-acid aminotransferase 2, chloroplastic OS=Arabidopsis thaliana GN=BCAT2 PE=1 SV=1 2.9262e-106	tr|V4SAT1|V4SAT1_9ROSI Branched-chain-amino-acid aminotransferase (Fragment) OS=Citrus clementina GN=CICLE_v10030144mg PE=3 SV=1 2.6e-111	GO:0004084, branched-chain-amino-acid transaminase activity;GO:0006532, aspartate biosynthetic process;GO:0009081, branched-chain amino acid metabolic process;GO:0009097, isoleucine biosynthetic process;GO:0009098, leucine biosynthetic process;GO:0009099, valine biosynthetic process;GO:0009507, chloroplast;GO:0030170, pyridoxal phosphate binding;GO:0052654, L-leucine transaminase activity;GO:0052…	K00826-ko00770 Pantothenate and CoA biosynthesis;ko01230 Biosynthesis of amino acids;ko00270 Cysteine and methionine metabolism;ko00290 Valine, leucine and isoleucine biosynthesis;ko00280 Valine, leucine and isoleucine degradation;ko01210 2-Oxocarboxylic acid metabolism
TRINITY_DN45135_c2_g1	10.9017	2.15903	2.3361	2.04485e-07	3.22475e-06	up	PLN02259, PLN02259, branched-chain-amino-acid aminotransferase 2. 3.59662e-10	-	gi|567860112|ref|XP_006422710.1| hypothetical protein CICLE_v10030144mg, partial [Citrus clementina] 7.2e-12	-	-	sp|Q9M439|BCAT2_ARATH Branched-chain-amino-acid aminotransferase 2, chloroplastic OS=Arabidopsis thaliana GN=BCAT2 PE=1 SV=1 6.01748e-09	tr|V4SAT1|V4SAT1_9ROSI Branched-chain-amino-acid aminotransferase (Fragment) OS=Citrus clementina GN=CICLE_v10030144mg PE=3 SV=1 5.5e-12	GO:0004084, branched-chain-amino-acid transaminase activity;GO:0006532, aspartate biosynthetic process;GO:0009081, branched-chain amino acid metabolic process;GO:0009097, isoleucine biosynthetic process;GO:0009098, leucine biosynthetic process;GO:0009099, valine biosynthetic process;GO:0009507, chloroplast;GO:0030170, pyridoxal phosphate binding;GO:0052654, L-leucine transaminase activity;GO:0052…	-
TRINITY_DN47339_c2_g3	13.2643	5.42988	1.28856	0.00105948	0.00533098	up	-	KOG0724, KOG0724, KOG0724, Zuotin and related molecular chaperones (DnaJ superfamily), contains DNA-binding domains [Posttranslational modification, protein turnover, chaperones]. 7.1328e-28	gi|568854727|ref|XP_006480971.1| PREDICTED: transcription factor DIVARICATA [Citrus sinensis] 3.6e-112	gi|985453071|ref|XM_006480908.2| PREDICTED: Citrus sinensis transcription factor DIVARICATA (LOC102614640), mRNA 0.0	-	sp|Q8S9H7|DIV_ANTMA Transcription factor DIVARICATA OS=Antirrhinum majus GN=DIVARICATA PE=2 SV=1 2.13458e-97	tr|V4SU68|V4SU68_9ROSI Uncharacterized protein OS=Citrus clementina GN=CICLE_v10012285mg PE=4 SV=1 2.7e-112	GO:0003677, DNA binding;GO:0005634, nucleus;GO:0006351, transcription, DNA-templated;GO:0006355, regulation of transcription, DNA-templated;GO:0009908, flower development;GO:0048262, determination of dorsal/ventral asymmetry	-
TRINITY_DN32868_c0_g3	0.0001	10.8717	-16.7302	4.27304e-10	1.30072e-08	down	-	KOG2067, KOG2067, KOG2067, Mitochondrial processing peptidase, alpha subunit [Posttranslational modification, protein turnover, chaperones]. 1.07733e-16	gi|568842879|ref|XP_006475356.1| PREDICTED: mitochondrial-processing peptidase subunit alpha-like [Citrus sinensis] 3.2e-43	gi|568842878|ref|XM_006475293.1| PREDICTED: Citrus sinensis mitochondrial-processing peptidase subunit alpha-like (LOC102631152), mRNA 1.53765e-111	pfam05193, Peptidase_M16_C, Peptidase M16 inactive domain. Peptidase M16 consists of two structurally related domains. One is the active peptidase, whereas the other is inactive. The two domains hold the substrate like a clamp. 4.06413e-06	sp|P29677|MPPA_SOLTU Mitochondrial-processing peptidase subunit alpha OS=Solanum tuberosum GN=MPP PE=1 SV=1 6.6837e-39	tr|V4WDK0|V4WDK0_9ROSI Uncharacterized protein OS=Citrus clementina GN=CICLE_v10008040mg PE=3 SV=1 2.5e-43	GO:0004222, metalloendopeptidase activity;GO:0005743, mitochondrial inner membrane;GO:0008121, ubiquinol-cytochrome-c reductase activity;GO:0046872, metal ion binding;GO:0070469, respiratory chain	-
TRINITY_DN46487_c1_g1	22.2868	6.98981	1.67286	0.00330901	0.0137479	up	pfam00332, Glyco_hydro_17, Glycosyl hydrolases family 17. 3.43873e-10	-	gi|567920886|ref|XP_006452449.1| hypothetical protein CICLE_v10008176mg [Citrus clementina] 1.3e-21	-	pfam00332, Glyco_hydro_17, Glycosyl hydrolases family 17. 8.21542e-11	sp|Q9ZQG9|E1314_ARATH Glucan endo-1,3-beta-glucosidase 14 OS=Arabidopsis thaliana GN=At2g27500 PE=1 SV=2 1.11225e-11	tr|V4WGD7|V4WGD7_9ROSI Uncharacterized protein OS=Citrus clementina GN=CICLE_v10008176mg PE=3 SV=1 1.0e-21	GO:0004553, hydrolase activity, hydrolyzing O-glycosyl compounds;GO:0005576, extracellular region;GO:0005618, cell wall;GO:0005634, nucleus;GO:0005737, cytoplasm;GO:0005975, carbohydrate metabolic process;GO:0006952, defense response;GO:0030247, polysaccharide binding;GO:0042973, glucan endo-1,3-beta-D-glucosidase activity;GO:0046658, anchored component of plasma membrane;GO:0071555, cell wall or…	-
TRINITY_DN31963_c2_g1	32.5321	6.28903	2.37095	6.20315e-10	1.81496e-08	up	PLN02915, PLN02915, cellulose synthase A [UDP-forming], catalytic subunit. 0.0	-	gi|641841468|gb|KDO60380.1| hypothetical protein CISIN_1g001574mg [Citrus sinensis] 1.0e-186	gi|985450711|ref|XM_006479401.2| PREDICTED: Citrus sinensis cellulose synthase A catalytic subunit 4 [UDP-forming] (LOC102619893), transcript variant X2, mRNA 0.0	pfam03552, Cellulose_synt, Cellulose synthase. Cellulose, an aggregate of unbranched polymers of beta-1,4-linked glucose residues, is the major component of wood and thus paper, and is synthesized by plants, most algae, some bacteria and fungi, and even some animals. The genes that synthesize cellulose in higher plants differ greatly from the well-characterized genes found in Acetobacter and Agro…	sp|Q84JA6|CESA4_ARATH Cellulose synthase A catalytic subunit 4 [UDP-forming] OS=Arabidopsis thaliana GN=CESA4 PE=1 SV=1 0.0	tr|A0A067F2N2|A0A067F2N2_CITSI Cellulose synthase OS=Citrus sinensis GN=CISIN_1g001574mg PE=3 SV=1 7.8e-187	GO:0005886, plasma membrane;GO:0009834, plant-type secondary cell wall biogenesis;GO:0016021, integral component of membrane;GO:0016760, cellulose synthase (UDP-forming) activity;GO:0030244, cellulose biosynthetic process;GO:0042742, defense response to bacterium;GO:0046872, metal ion binding;GO:0050832, defense response to fungus;GO:0071555, cell wall organization	-
TRINITY_DN52200_c4_g2	11.1253	5.13234	1.11616	0.00370658	0.015104	up	-	-	-	gi|731433519|ref|XM_002263875.3| PREDICTED: Vitis vinifera uridine kinase-like protein 3 (LOC100259975), mRNA 1.05168e-14	-	-	-	-	-
TRINITY_DN50738_c1_g2	37.8636	82.2528	-1.11925	0.000807628	0.00423919	down	-	-	gi|567914195|ref|XP_006449411.1| hypothetical protein CICLE_v10015416mg [Citrus clementina] 1.5e-37	gi|985433241|ref|XM_006467664.2| PREDICTED: Citrus sinensis triose phosphate/phosphate translocator, chloroplastic (LOC102608563), transcript variant X1, mRNA 6.89033e-116	-	sp|P21727|TPT_PEA Triose phosphate/phosphate translocator, chloroplastic OS=Pisum sativum PE=1 SV=1 1.78251e-18	tr|V4UET0|V4UET0_9ROSI Uncharacterized protein OS=Citrus clementina GN=CICLE_v10015416mg PE=4 SV=1 1.1e-37	GO:0005215, transporter activity;GO:0016021, integral component of membrane;GO:0031969, chloroplast membrane	-
TRINITY_DN48708_c1_g1	0.0959567	11.1772	-6.86396	9.92683e-36	6.36438e-33	down	-	-	gi|641850914|gb|KDO69786.1| hypothetical protein CISIN_1g022962mg [Citrus sinensis] 2.8e-11	gi|985446095|ref|XM_006476614.2| PREDICTED: Citrus sinensis ribosomal RNA small subunit methyltransferase G (LOC102614338), mRNA 2.26864e-28	-	-	tr|V4TST9|V4TST9_9ROSI Uncharacterized protein OS=Citrus clementina GN=CICLE_v10021480mg PE=3 SV=1 2.1e-11	GO:0005737, cytoplasm;GO:0008649, rRNA methyltransferase activity	-
TRINITY_DN35017_c1_g1	2.46602	9.4841	-1.94333	0.000255406	0.00159794	down	-	-	-	gi|985454537|ref|XM_006482528.2| PREDICTED: Citrus sinensis 39S ribosomal protein L41-A, mitochondrial-like (LOC102610703), mRNA 1.68074e-17	-	-	-	-	-
TRINITY_DN32103_c0_g1	11.7948	80.662	-2.77374	2.60211e-08	5.18334e-07	down	-	-	gi|641824163|gb|KDO43515.1| hypothetical protein CISIN_1g008061mg [Citrus sinensis] 1.3e-14	gi|566159705|ref|XM_002302990.2| Populus trichocarpa hypothetical protein (POPTR_0002s24090g) mRNA, complete cds 5.16596e-24	-	sp|Q67ZB3|FRL3_ARATH FRIGIDA-like protein 3 OS=Arabidopsis thaliana GN=FRL3 PE=1 SV=1 7.63642e-08	tr|A0A067DY18|A0A067DY18_CITSI Uncharacterized protein OS=Citrus sinensis GN=CISIN_1g008061mg PE=4 SV=1 9.8e-15	GO:0009908, flower development;GO:0030154, cell differentiation	-
TRINITY_DN32103_c0_g2	1.01844	74.0437	-6.18394	3.92691e-25	1.04364e-22	down	-	-	-	gi|985435604|ref|XM_006469289.2| PREDICTED: Citrus sinensis FRIGIDA-like protein 3 (LOC102611342), transcript variant X7, mRNA 9.47192e-19	-	-	-	-	-
TRINITY_DN32103_c0_g3	30.8144	3.41909	3.17192	1.79969e-08	3.73385e-07	up	-	-	gi|1026066304|ref|XP_016577560.1| PREDICTED: FRIGIDA-like protein 3 [Capsicum annuum] 1.1e-17	gi|985435603|ref|XM_006469290.2| PREDICTED: Citrus sinensis FRIGIDA-like protein 3 (LOC102611342), transcript variant X6, mRNA 1.75606e-62	-	sp|Q67ZB3|FRL3_ARATH FRIGIDA-like protein 3 OS=Arabidopsis thaliana GN=FRL3 PE=1 SV=1 2.85981e-21	tr|V4TL59|V4TL59_9ROSI Uncharacterized protein OS=Citrus clementina GN=CICLE_v10014710mg PE=4 SV=1 1.4e-17	GO:0009908, flower development;GO:0030154, cell differentiation	-
TRINITY_DN31156_c1_g2	5.94994	1.26116	2.23813	0.00016175	0.00108303	up	-	-	-	-	-	-	-	-	-
TRINITY_DN28732_c0_g1	0.0001	9.64448	-16.5574	1.12882e-10	3.92184e-09	down	-	-	-	-	-	-	-	-	-
TRINITY_DN53548_c3_g4	20.0176	7.63484	1.3906	0.0104796	0.0352882	up	-	-	gi|567921776|ref|XP_006452894.1| hypothetical protein CICLE_v10007455mg [Citrus clementina] 5.4e-67	gi|985443078|ref|XM_006474514.2| PREDICTED: Citrus sinensis phosphoinositide phosphatase SAC3 (LOC102614920), transcript variant X2, mRNA 1.58336e-171	-	sp|Q7XZU1|SAC4_ARATH Phosphoinositide phosphatase SAC4 OS=Arabidopsis thaliana GN=SAC4 PE=2 SV=1 1.56801e-18	tr|V4WHI1|V4WHI1_9ROSI Uncharacterized protein OS=Citrus clementina GN=CICLE_v10007455mg PE=4 SV=1 4.1e-67	GO:0005774, vacuolar membrane;GO:0007033, vacuole organization;GO:0009506, plasmodesma;GO:0016021, integral component of membrane;GO:0036092, phosphatidylinositol-3-phosphate biosynthetic process;GO:0042578, phosphoric ester hydrolase activity	-
TRINITY_DN47066_c0_g1	2.89203	15.8054	-2.45026	0.000886932	0.0045835	down	-	-	gi|567853998|ref|XP_006420119.1| hypothetical protein CICLE_v10004749mg [Citrus clementina] 7.6e-20	-	-	-	tr|V4RHB9|V4RHB9_9ROSI Uncharacterized protein OS=Citrus clementina GN=CICLE_v10004749mg PE=4 SV=1 5.8e-20	GO:0005524, ATP binding;GO:0016301, kinase activity	-
TRINITY_DN44272_c3_g2	1.84163	5.35065	-1.53873	0.00208718	0.00938814	down	-	-	-	-	-	-	-	-	-
TRINITY_DN19585_c0_g1	123.143	42.252	1.54324	9.87317e-07	1.29715e-05	up	PLN03059, PLN03059, beta-galactosidase; Provisional. 9.28169e-20	KOG0496, KOG0496, KOG0496, Beta-galactosidase [Carbohydrate transport and metabolism]. 3.76877e-18	gi|641866003|gb|KDO84688.1| hypothetical protein CISIN_1g003076mg [Citrus sinensis] 1.3e-25	gi|985441672|ref|XM_006473510.2| PREDICTED: Citrus sinensis beta-galactosidase 5 (LOC102630131), mRNA 1.23377e-63	pfam01301, Glyco_hydro_35, Glycosyl hydrolases family 35. 3.84623e-07	sp|Q9MAJ7|BGAL5_ARATH Beta-galactosidase 5 OS=Arabidopsis thaliana GN=BGAL5 PE=2 SV=1 1.07709e-25	tr|A0A067GYQ5|A0A067GYQ5_CITSI Beta-galactosidase OS=Citrus sinensis GN=CISIN_1g003076mg PE=3 SV=1 9.8e-26	GO:0004565, beta-galactosidase activity;GO:0005618, cell wall;GO:0005773, vacuole;GO:0005975, carbohydrate metabolic process;GO:0030246, carbohydrate binding;GO:0048046, apoplast	-
TRINITY_DN40591_c1_g1	14.4828	0.728533	4.3132	0.000464404	0.00265585	up	-	-	-	-	-	-	-	-	-
TRINITY_DN29426_c0_g3	0.0001	8.21889	-16.3267	7.30896e-07	9.96472e-06	down	-	-	-	-	-	-	-	-	-
TRINITY_DN51584_c2_g2	5.23338	0.94716	2.46606	7.38264e-06	7.55633e-05	up	-	-	gi|568820066|ref|XP_006464552.1| PREDICTED: WAT1-related protein At5g64700 [Citrus sinensis] 2.8e-31	gi|985428782|ref|XM_006464489.2| PREDICTED: Citrus sinensis WAT1-related protein At5g64700 (LOC102616126), mRNA 3.59947e-122	-	sp|Q9FGG3|WTR45_ARATH WAT1-related protein At5g64700 OS=Arabidopsis thaliana GN=At5g64700 PE=2 SV=1 5.82417e-13	tr|A0A067EDV4|A0A067EDV4_CITSI Uncharacterized protein OS=Citrus sinensis GN=CISIN_1g017528mg PE=4 SV=1 2.1e-31	GO:0005886, plasma membrane;GO:0006810, transport;GO:0016021, integral component of membrane;GO:0022857, transmembrane transporter activity	-
TRINITY_DN51584_c2_g1	5.8733	1.43242	2.03572	2.62364e-07	4.02126e-06	up	PLN00411, PLN00411, nodulin MtN21 family protein; Provisional. 1.18169e-23	-	gi|568820066|ref|XP_006464552.1| PREDICTED: WAT1-related protein At5g64700 [Citrus sinensis] 1.3e-140	gi|985428782|ref|XM_006464489.2| PREDICTED: Citrus sinensis WAT1-related protein At5g64700 (LOC102616126), mRNA 0.0	-	sp|Q9FGG3|WTR45_ARATH WAT1-related protein At5g64700 OS=Arabidopsis thaliana GN=At5g64700 PE=2 SV=1 4.57668e-119	tr|A0A067EDV4|A0A067EDV4_CITSI Uncharacterized protein OS=Citrus sinensis GN=CISIN_1g017528mg PE=4 SV=1 8.5e-140	GO:0005886, plasma membrane;GO:0006810, transport;GO:0016021, integral component of membrane;GO:0022857, transmembrane transporter activity	-
TRINITY_DN45948_c0_g1	65.9339	22.3306	1.562	2.0394e-05	0.000182181	up	PLN00053, PLN00053, photosystem II subunit R; Provisional. 6.58503e-39	-	gi|118488826|gb|ABK96223.1| unknown [Populus trichocarpa x Populus deltoides] 1.0e-33	gi|567897065|ref|XM_006440958.1| Citrus clementina hypothetical protein (CICLE_v10022793mg) mRNA, complete cds 1.01487e-85	pfam04725, PsbR, Photosystem II 10 kDa polypeptide PsbR. This protein is associated with the oxygen-evolving complex of photosystem II. Its function in photosynthesis is not known. The C-terminal hydrophobic region functions as a thylakoid transfer signal but is not removed. 6.28321e-39	sp|P10690|PSBR_SPIOL Photosystem II 10 kDa polypeptide, chloroplastic OS=Spinacia oleracea GN=PSBR PE=2 SV=1 5.24234e-40	tr|A9PIM0|A9PIM0_9ROSI Putative uncharacterized protein OS=Populus trichocarpa x Populus deltoides PE=2 SV=1 7.9e-34	GO:0009535, chloroplast thylakoid membrane;GO:0009654, photosystem II oxygen evolving complex;GO:0015979, photosynthesis;GO:0016021, integral component of membrane	K03541-ko00195 Photosynthesis
TRINITY_DN45948_c0_g2	2.26111	6.65998	-1.55849	0.000775917	0.00409521	down	pfam04725, PsbR, Photosystem II 10 kDa polypeptide PsbR. This protein is associated with the oxygen-evolving complex of photosystem II. Its function in photosynthesis is not known. The C-terminal hydrophobic region functions as a thylakoid transfer signal but is not removed. 1.65112e-08	-	-	-	pfam04725, PsbR, Photosystem II 10 kDa polypeptide PsbR. This protein is associated with the oxygen-evolving complex of photosystem II. Its function in photosynthesis is not known. The C-terminal hydrophobic region functions as a thylakoid transfer signal but is not removed. 3.94468e-09	sp|Q40519|PSBR_TOBAC Photosystem II 10 kDa polypeptide, chloroplastic OS=Nicotiana tabacum GN=PSBR PE=2 SV=1 2.76017e-08	-	GO:0009535, chloroplast thylakoid membrane;GO:0009654, photosystem II oxygen evolving complex;GO:0015979, photosynthesis	-
TRINITY_DN53302_c4_g2	13.3861	3.40136	1.97655	2.36969e-07	3.6801e-06	up	-	-	gi|641836051|gb|KDO55020.1| hypothetical protein CISIN_1g025910mg [Citrus sinensis] 8.6e-19	-	-	-	tr|A0A067EM88|A0A067EM88_CITSI Uncharacterized protein OS=Citrus sinensis GN=CISIN_1g025910mg PE=4 SV=1 6.5e-19	-	-
TRINITY_DN44211_c0_g1	0.242627	6.09183	-4.65006	9.37062e-11	3.31393e-09	down	PLN02731, PLN02731, Putative lipid phosphate phosphatase. 1.1112e-29	KOG3030, KOG3030, KOG3030, Lipid phosphate phosphatase and related enzymes of the PAP2 family [Lipid transport and metabolism]. 2.84538e-07	gi|985454493|ref|XP_015387059.1| PREDICTED: putative lipid phosphate phosphatase 3, chloroplastic isoform X3 [Citrus sinensis] 9.6e-18	gi|985454492|ref|XM_015531573.1| PREDICTED: Citrus sinensis lipid phosphate phosphatase 2-like (LOC102622378), transcript variant X4, mRNA 2.27858e-45	-	sp|Q8LFD1|LPP3_ARATH Putative lipid phosphate phosphatase 3, chloroplastic OS=Arabidopsis thaliana GN=LPP3 PE=2 SV=1 1.33637e-28	tr|F6HSQ1|F6HSQ1_VITVI Putative uncharacterized protein OS=Vitis vinifera GN=VIT_14s0006g02480 PE=4 SV=1 7.3e-18	GO:0005886, plasma membrane;GO:0005887, integral component of plasma membrane;GO:0006644, phospholipid metabolic process;GO:0007165, signal transduction;GO:0008195, phosphatidate phosphatase activity;GO:0031969, chloroplast membrane;GO:0046839, phospholipid dephosphorylation	-
TRINITY_DN43675_c1_g2	8.23216	2.38232	1.7889	4.35219e-05	0.000350505	up	-	-	-	gi|985432101|ref|XM_006466994.2| PREDICTED: Citrus sinensis protein DETOXIFICATION 45, chloroplastic-like (LOC102624252), transcript variant X5, mRNA 8.61073e-13	-	-	-	-	-
TRINITY_DN43675_c1_g1	31.5121	8.97922	1.81124	7.21017e-10	2.07207e-08	up	cd13136, MATE_DinF_like, DinF and similar proteins, a subfamily of the multidrug and toxic compound extrusion (MATE)-like proteins. Escherichia coli DinF is a membrane protein that has been found to protect cells against oxidative stress and bile salts. The expression of DinF is regulated as part of the SOS system. It may act by detoxifying oxidizing molecules that have the potential to damage DN…	-	gi|568825373|ref|XP_006467054.1| PREDICTED: protein DETOXIFICATION 45, chloroplastic-like isoform X1 [Citrus sinensis] 1.3e-116	gi|985432102|ref|XM_006466995.2| PREDICTED: Citrus sinensis protein DETOXIFICATION 45, chloroplastic-like (LOC102624252), transcript variant X6, mRNA 0.0	-	sp|Q9SVE7|DTX45_ARATH Protein DETOXIFICATION 45, chloroplastic OS=Arabidopsis thaliana GN=DTX45 PE=2 SV=2 1.82517e-83	tr|A0A067G7P6|A0A067G7P6_CITSI Protein DETOXIFICATION OS=Citrus sinensis GN=CISIN_1g008290mg PE=3 SV=1 1.0e-116	GO:0006855, drug transmembrane transport;GO:0009507, chloroplast;GO:0015238, drug transmembrane transporter activity;GO:0015297, antiporter activity;GO:0016021, integral component of membrane;GO:0031969, chloroplast membrane	-
TRINITY_DN46043_c1_g1	3.48721	12.4423	-1.83511	0.0058196	0.0218602	down	-	KOG1839, KOG1839, KOG1839, Uncharacterized protein CLU1/cluA/TIF31 involved in mitochondrial morphology/distribution, also found associated with eIF-3 [General function prediction only]. 1.86107e-16	gi|590579839|ref|XP_007013899.1| Tetratricopeptide repeat (TPR)-like superfamily protein isoform 3 [Theobroma cacao] 2.8e-34	gi|567923083|ref|XM_006453485.1| Citrus clementina hypothetical protein (CICLE_v10007232mg) mRNA, complete cds 4.29582e-96	-	sp|F4JKH6|TSS_ARATH Protein TSS OS=Arabidopsis thaliana GN=TSS PE=1 SV=1 4.25928e-42	tr|A0A061GPR1|A0A061GPR1_THECC Tetratricopeptide repeat (TPR)-like superfamily protein isoform 1 OS=Theobroma cacao GN=TCM_038439 PE=4 SV=1 2.2e-34	GO:0007049, cell cycle;GO:0007275, multicellular organism development	-
TRINITY_DN47866_c2_g2	5.92088	33.7845	-2.51248	2.77704e-11	1.10671e-09	down	-	-	gi|567881655|ref|XP_006433386.1| hypothetical protein CICLE_v10000982mg [Citrus clementina] 3.9e-58	gi|985440231|ref|XM_006471997.2| PREDICTED: Citrus sinensis protein indeterminate-domain 2-like (LOC102630121), mRNA 1.91378e-94	-	sp|Q9SCQ6|IDD2_ARATH Protein indeterminate-domain 2 OS=Arabidopsis thaliana GN=IDD2 PE=2 SV=1 7.67087e-14	tr|V4TAN5|V4TAN5_9ROSI Uncharacterized protein OS=Citrus clementina GN=CICLE_v10000982mg PE=4 SV=1 3.0e-58	GO:0003676, nucleic acid binding;GO:0003677, DNA binding;GO:0003700, DNA binding transcription factor activity;GO:0006351, transcription, DNA-templated;GO:0006355, regulation of transcription, DNA-templated;GO:0046872, metal ion binding	-
TRINITY_DN53547_c1_g1	22.2501	2.76537	3.00826	1.24051e-08	2.67035e-07	up	-	-	gi|567864326|ref|XP_006424812.1| hypothetical protein CICLE_v10028459mg [Citrus clementina] 4.3e-15	gi|985463297|ref|XM_006488247.2| PREDICTED: Citrus sinensis putative E3 ubiquitin-protein ligase XBAT31 (LOC102613504), mRNA 3.4654e-41	-	sp|Q94B55|XB31_ARATH Putative E3 ubiquitin-protein ligase XBAT31 OS=Arabidopsis thaliana GN=XBAT31 PE=2 SV=1 1.04446e-21	tr|V4SC02|V4SC02_9ROSI Uncharacterized protein OS=Citrus clementina GN=CICLE_v10028459mg PE=4 SV=1 3.2e-15	GO:0008270, zinc ion binding;GO:0016567, protein ubiquitination;GO:0016874, ligase activity	-
TRINITY_DN53496_c4_g1	63.3104	5.24744	3.59276	2.84599e-39	2.28375e-36	up	pfam03000, NPH3, NPH3 family. Phototropism of Arabidopsis thaliana seedlings in response to a blue light source is initiated by nonphototropic hypocotyl 1 (NPH1), a light-activated serine-threonine protein kinase. Mutations in NPH3 disrupt early signaling occurring downstream of the NPH1 photoreceptor. The NPH3 gene encodes a NPH1-interacting protein. NPH3 is a member of a large protein family, a…	-	gi|641835947|gb|KDO54917.1| hypothetical protein CISIN_1g007944mg [Citrus sinensis] 6.5e-170	gi|568820945|ref|XM_006464897.1| PREDICTED: Citrus sinensis root phototropism protein 2 (LOC102624352), mRNA 0.0	pfam03000, NPH3, NPH3 family. Phototropism of Arabidopsis thaliana seedlings in response to a blue light source is initiated by nonphototropic hypocotyl 1 (NPH1), a light-activated serine-threonine protein kinase. Mutations in NPH3 disrupt early signaling occurring downstream of the NPH1 photoreceptor. The NPH3 gene encodes a NPH1-interacting protein. NPH3 is a member of a large protein family, a…	sp|Q682S0|RPT2_ARATH Root phototropism protein 2 OS=Arabidopsis thaliana GN=RPT2 PE=1 SV=2 0.0	tr|V4SCI5|V4SCI5_9ROSI Uncharacterized protein OS=Citrus clementina GN=CICLE_v10000673mg PE=4 SV=1 4.9e-170	GO:0004871, signal transducer activity;GO:0005634, nucleus;GO:0005737, cytoplasm;GO:0009638, phototropism;GO:0016567, protein ubiquitination	-
TRINITY_DN52789_c1_g1	10.7869	4.9116	1.13502	7.25197e-05	0.000544879	up	PLN00113, PLN00113, leucine-rich repeat receptor-like protein kinase; Provisional. 5.09604e-17	-	gi|641845278|gb|KDO64166.1| hypothetical protein CISIN_1g006747mg [Citrus sinensis] 9.7e-79	gi|985453044|ref|XM_006481170.2| PREDICTED: Citrus sinensis probable inactive receptor kinase At5g58300 (LOC102613089), transcript variant X2, mRNA 0.0	-	sp|Q9LVM0|Y5830_ARATH Probable inactive receptor kinase At5g58300 OS=Arabidopsis thaliana GN=At5g58300 PE=2 SV=1 4.85409e-59	tr|V4SQA6|V4SQA6_9ROSI Uncharacterized protein OS=Citrus clementina GN=CICLE_v10011280mg PE=4 SV=1 7.4e-79	GO:0004672, protein kinase activity;GO:0005524, ATP binding;GO:0005886, plasma membrane;GO:0016021, integral component of membrane	-
TRINITY_DN36867_c0_g2	2.80028	6.61673	-1.24055	0.00141811	0.00679704	down	-	-	gi|641850889|gb|KDO69761.1| hypothetical protein CISIN_1g029547mg [Citrus sinensis] 7.3e-10	gi|567894529|ref|XM_006439690.1| Citrus clementina hypothetical protein (CICLE_v10022406mg) mRNA, complete cds 5.95161e-49	-	-	tr|A0A067G2S9|A0A067G2S9_CITSI Uncharacterized protein OS=Citrus sinensis GN=CISIN_1g029547mg PE=4 SV=1 5.6e-10	GO:0016021, integral component of membrane	-
TRINITY_DN36867_c0_g1	1.95527	7.02422	-1.84497	0.00142411	0.00681792	down	-	-	gi|641850888|gb|KDO69760.1| hypothetical protein CISIN_1g029547mg [Citrus sinensis] 3.5e-27	gi|985445932|ref|XM_006476669.2| PREDICTED: Citrus sinensis uncharacterized LOC102631241 (LOC102631241), mRNA 6.46803e-72	-	-	tr|A0A067FUD9|A0A067FUD9_CITSI Uncharacterized protein OS=Citrus sinensis GN=CISIN_1g029547mg PE=4 SV=1 2.6e-27	-	-
TRINITY_DN46340_c2_g1	0.501196	8.12311	-4.01858	8.63804e-09	1.93132e-07	down	-	-	-	-	-	-	-	-	-
TRINITY_DN47668_c7_g4	7.33017	0.0001	16.1616	4.42774e-06	4.83935e-05	up	-	-	gi|567887968|ref|XP_006436506.1| hypothetical protein CICLE_v10031194mg [Citrus clementina] 5.8e-06	-	-	-	tr|A0A067E344|A0A067E344_CITSI Uncharacterized protein OS=Citrus sinensis GN=CISIN_1g009416mg PE=4 SV=1 4.4e-06	-	-
TRINITY_DN39082_c0_g3	6.39303	1.5296	2.06335	4.05157e-05	0.000329387	up	-	-	gi|568867241|ref|XP_006486949.1| PREDICTED: E3 ubiquitin-protein ligase RLIM [Citrus sinensis] 1.0e-30	gi|568867240|ref|XM_006486886.1| PREDICTED: Citrus sinensis E3 ubiquitin-protein ligase RLIM (LOC102616524), mRNA 3.48898e-69	-	-	tr|V4SB77|V4SB77_9ROSI Uncharacterized protein OS=Citrus clementina GN=CICLE_v10028999mg PE=4 SV=1 1.5e-29	GO:0008270, zinc ion binding	-
TRINITY_DN48730_c0_g1	37.4197	126.102	-1.75273	7.83677e-09	1.76806e-07	down	-	-	gi|641846486|gb|KDO65369.1| hypothetical protein CISIN_1g037248mg [Citrus sinensis] 5.2e-16	gi|985465955|ref|XM_006490186.2| PREDICTED: Citrus sinensis probable rRNA-processing protein EBP2 homolog (LOC102622504), mRNA 1.44558e-66	-	sp|Q9LUJ5|EBP2_ARATH Probable rRNA-processing protein EBP2 homolog OS=Arabidopsis thaliana GN=At3g22660 PE=2 SV=1 4.27525e-07	tr|A0A067FD88|A0A067FD88_CITSI Uncharacterized protein OS=Citrus sinensis GN=CISIN_1g037248mg PE=4 SV=1 3.9e-16	GO:0005730, nucleolus;GO:0006364, rRNA processing;GO:0030687, preribosome, large subunit precursor;GO:0034399, nuclear periphery;GO:0042273, ribosomal large subunit biogenesis	-
TRINITY_DN49569_c0_g3	6.0296	13.4342	-1.15578	5.41204e-05	0.000423228	down	TIGR02917, TPR_domain_protein, putative PEP-CTERM system TPR-repeat lipoprotein. This protein family occurs in strictly within a subset of Gram-negative bacterial species with the proposed PEP-CTERM/exosortase system, analogous to the LPXTG/sortase system common in Gram-positive bacteria. This protein occurs in a species if and only if a transmembrane histidine kinase (TIGR02916) and a DNA-bindin…	KOG2002, KOG2002, KOG2002, TPR-containing nuclear phosphoprotein that regulates K(+) uptake [Inorganic ion transport and metabolism]. 6.16558e-170	gi|641834525|gb|KDO53517.1| hypothetical protein CISIN_1g0013572mg, partial [Citrus sinensis] 1.0e-259	gi|985466658|ref|XM_006490758.2| PREDICTED: Citrus sinensis protein CTR9 homolog (LOC102612227), mRNA 0.0	-	sp|B5X0I6|VIP6_ARATH Protein CTR9 homolog OS=Arabidopsis thaliana GN=VIP6 PE=1 SV=1 0.0	tr|A0A067EEJ8|A0A067EEJ8_CITSI Uncharacterized protein (Fragment) OS=Citrus sinensis GN=CISIN_1g0013572mg PE=4 SV=1 7.9e-260	GO:0000993, RNA polymerase II core binding;GO:0005634, nucleus;GO:0006351, transcription, DNA-templated;GO:0006355, regulation of transcription, DNA-templated;GO:0009908, flower development;GO:0009910, negative regulation of flower development;GO:0016020, membrane;GO:0016570, histone modification;GO:0016571, histone methylation;GO:0016593, Cdc73/Paf1 complex;GO:0045893, positive regulation of tra…	-
TRINITY_DN49569_c0_g1	5.35665	12.1716	-1.18411	1.48725e-05	0.000138429	down	-	-	gi|568875478|ref|XP_006490821.1| PREDICTED: protein CTR9 homolog [Citrus sinensis] 1.8e-36	-	-	sp|B5X0I6|VIP6_ARATH Protein CTR9 homolog OS=Arabidopsis thaliana GN=VIP6 PE=1 SV=1 1.0483e-07	tr|A0A067ERH6|A0A067ERH6_CITSI Uncharacterized protein (Fragment) OS=Citrus sinensis GN=CISIN_1g0013572mg PE=4 SV=1 1.4e-36	GO:0000993, RNA polymerase II core binding;GO:0005634, nucleus;GO:0006351, transcription, DNA-templated;GO:0006355, regulation of transcription, DNA-templated;GO:0009908, flower development;GO:0009910, negative regulation of flower development;GO:0016020, membrane;GO:0016570, histone modification;GO:0016571, histone methylation;GO:0016593, Cdc73/Paf1 complex;GO:0045893, positive regulation of tra…	-
TRINITY_DN40267_c0_g1	4.49483	19.5846	-2.12338	2.0801e-11	8.50497e-10	down	smart00856, PMEI, Plant invertase/pectin methylesterase inhibitor. This domain inhibits pectin methylesterases (PMEs) and invertases through formation of a non-covalent 1:1 complex. It has been implicated in the regulation of fruit development, carbohydrate metabolism and cell wall extension. It may also be involved in inhibiting microbial pathogen PMEs. It has been observed that it is often expr…	-	gi|987996495|ref|NP_001306998.1| 21 kDa protein-like precursor [Citrus sinensis] 2.0e-94	gi|567895797|ref|XM_006440324.1| Citrus clementina hypothetical protein (CICLE_v10022285mg) mRNA, complete cds 0.0	pfam04043, PMEI, Plant invertase/pectin methylesterase inhibitor. This domain inhibits pectin methylesterases (PMEs) and invertases through formation of a non-covalent 1:1 complex. It has been implicated in the regulation of fruit development, carbohydrate metabolizm and cell wall extension. It may also be involved in inhibiting microbial pathogen PMEs. It has been observed that it is often expre…	sp|P17407|21KD_DAUCA 21 kDa protein OS=Daucus carota PE=2 SV=1 5.31899e-54	tr|M9VF16|M9VF16_CITSI PMEI/InvI OS=Citrus sinensis PE=2 SV=1 1.5e-94	GO:0004857, enzyme inhibitor activity	-
TRINITY_DN40267_c0_g2	39.3453	11.6066	1.76124	0.000166241	0.00110874	up	pfam04043, PMEI, Plant invertase/pectin methylesterase inhibitor. This domain inhibits pectin methylesterases (PMEs) and invertases through formation of a non-covalent 1:1 complex. It has been implicated in the regulation of fruit development, carbohydrate metabolizm and cell wall extension. It may also be involved in inhibiting microbial pathogen PMEs. It has been observed that it is often expre…	-	gi|567858048|ref|XP_006421707.1| hypothetical protein CICLE_v10005946mg [Citrus clementina] 1.6e-69	gi|567858047|ref|XM_006421644.1| Citrus clementina hypothetical protein (CICLE_v10005946mg) mRNA, complete cds 0.0	pfam04043, PMEI, Plant invertase/pectin methylesterase inhibitor. This domain inhibits pectin methylesterases (PMEs) and invertases through formation of a non-covalent 1:1 complex. It has been implicated in the regulation of fruit development, carbohydrate metabolizm and cell wall extension. It may also be involved in inhibiting microbial pathogen PMEs. It has been observed that it is often expre…	sp|P17407|21KD_DAUCA 21 kDa protein OS=Daucus carota PE=2 SV=1 2.18427e-42	tr|V4S3R0|V4S3R0_9ROSI Uncharacterized protein OS=Citrus clementina GN=CICLE_v10005946mg PE=4 SV=1 1.2e-69	GO:0004857, enzyme inhibitor activity	-
TRINITY_DN46080_c1_g1	49.1269	11.4554	2.10049	8.29827e-12	3.6941e-10	up	pfam00891, Methyltransf_2, O-methyltransferase. This family includes a range of O-methyltransferases. These enzymes utilize S-adenosyl methionine. 2.96555e-17	KOG3178, KOG3178, KOG3178, Hydroxyindole-O-methyltransferase and related SAM-dependent methyltransferases [General function prediction only]. 2.80479e-14	gi|985465171|ref|XP_015389247.1| PREDICTED: 8-hydroxyquercetin 8-O-methyltransferase-like [Citrus sinensis] 1.7e-75	gi|566193976|ref|XM_006377370.1| Populus trichocarpa 6a-hydroxymaackiain methyltransferase family protein (POPTR_0011s05860g) mRNA, complete cds 1.77854e-48	pfam00891, Methyltransf_2, O-methyltransferase. This family includes a range of O-methyltransferases. These enzymes utilize S-adenosyl methionine. 7.08494e-18	sp|Q84KK4|I4OMT_LOTJA Isoflavone 4'-O-methyltransferase OS=Lotus japonicus GN=HI4'OMT PE=1 SV=1 8.62215e-71	tr|V4S0U3|V4S0U3_9ROSI Uncharacterized protein OS=Citrus clementina GN=CICLE_v10005275mg PE=3 SV=1 4.1e-74	GO:0008171, O-methyltransferase activity;GO:0009701, isoflavonoid phytoalexin biosynthetic process;GO:0030746, isoflavone 4'-O-methyltransferase activity	-
TRINITY_DN48757_c1_g1	57.3043	182.397	-1.67036	0.000490573	0.00278451	down	-	-	gi|703130995|ref|XP_010104771.1| hypothetical protein L484_018823 [Morus notabilis] 5.5e-23	gi|1028909200|gb|KU900232.1| Scopolia parviflora chloroplast, complete genome 2.41778e-91	-	-	tr|G7ZYC4|G7ZYC4_MEDTR Cell wall-associated hydrolase (Fragment) OS=Medicago truncatula GN=MTR_069s1001 PE=4 SV=1 4.9e-24	GO:0016787, hydrolase activity	-
TRINITY_DN36554_c3_g2	0.0001	5.26485	-15.6841	1.0291e-08	2.25986e-07	down	-	-	-	-	-	-	-	-	-
TRINITY_DN38881_c1_g1	54.6195	14.1862	1.94493	3.28716e-05	0.000275396	up	cd10233, HSPA1-2_6-8-like_NBD, Nucleotide-binding domain of HSPA1-A, -B, -L, HSPA-2, -6, -7, -8, and similar proteins. This subfamily includes human HSPA1A (70-kDa heat shock protein 1A, also known as HSP72; HSPA1; HSP70I; HSPA1B; HSP70-1; HSP70-1A), HSPA1B (70-kDa heat shock protein 1B, also known as HSPA1A; HSP70-2; HSP70-1B), and HSPA1L (70-kDa heat shock protein 1-like, also known as HSP70T; …	KOG0101, KOG0101, KOG0101, Molecular chaperones HSP70/HSC70, HSP70 superfamily [Posttranslational modification, protein turnover, chaperones]. 6.17287e-69	gi|747087810|ref|XP_011091460.1| PREDICTED: heat shock cognate 70 kDa protein 2-like [Sesamum indicum] 2.4e-73	gi|985463144|ref|XM_006488234.2| PREDICTED: Citrus sinensis heat shock cognate 70 kDa protein 2-like (LOC102609521), mRNA 9.52007e-171	pfam00012, HSP70, Hsp70 protein. Hsp70 chaperones help to fold many proteins. Hsp70 assisted folding involves repeated cycles of substrate binding and release. Hsp70 activity is ATP dependent. Hsp70 proteins are made up of two regions: the amino terminus is the ATPase domain and the carboxyl terminus is the substrate binding region. 1.21171e-45	sp|P27322|HSP72_SOLLC Heat shock cognate 70 kDa protein 2 OS=Solanum lycopersicum GN=HSC-2 PE=2 SV=1 1.16392e-91	tr|H1ZXA9|H1ZXA9_SOLLC Heat shock protein 70 isoform 3 OS=Solanum lycopersicum GN=hsc70.3 PE=2 SV=1 3.1e-73	GO:0005524, ATP binding	-
TRINITY_DN28798_c0_g1	4.21766	17.9778	-2.0917	7.28255e-07	9.93306e-06	down	-	-	-	-	-	-	-	-	-
TRINITY_DN40667_c0_g2	8.457	0.818259	3.36952	5.28146e-06	5.63913e-05	up	-	-	-	gi|568820347|ref|XM_006464621.1| PREDICTED: Citrus sinensis probable ADP-ribosylation factor GTPase-activating protein AGD5 (LOC102628167), transcript variant X2, mRNA 2.12264e-45	-	-	-	-	-
TRINITY_DN29257_c3_g1	16.3484	4.66843	1.80814	6.19061e-06	6.48078e-05	up	pfam04690, YABBY, YABBY protein. YABBY proteins are a group of plant-specific transcription involved in the specification of abaxial polarity in lateral organs. 2.38837e-40	-	gi|568869236|ref|XP_006487834.1| PREDICTED: putative axial regulator YABBY 2 isoform X3 [Citrus sinensis] 3.4e-48	gi|985462518|ref|XM_006487771.2| PREDICTED: Citrus sinensis putative axial regulator YABBY 2 (LOC102624359), transcript variant X3, mRNA 7.87353e-151	pfam04690, YABBY, YABBY protein. YABBY proteins are a group of plant-specific transcription involved in the specification of abaxial polarity in lateral organs. 5.70602e-41	sp|Q9XFB0|YAB2_ARATH Putative axial regulator YABBY 2 OS=Arabidopsis thaliana GN=YAB2 PE=1 SV=1 5.98623e-45	tr|A0A067ECK4|A0A067ECK4_CITSI Uncharacterized protein OS=Citrus sinensis GN=CISIN_1g029862mg PE=4 SV=1 2.6e-48	GO:0003677, DNA binding;GO:0003700, DNA binding transcription factor activity;GO:0005634, nucleus;GO:0007275, multicellular organism development;GO:0010158, abaxial cell fate specification;GO:0046872, metal ion binding	-
TRINITY_DN28086_c0_g3	6.73379	1.84106	1.87088	0.000220772	0.00141034	up	PLN02327, PLN02327, CTP synthase. 9.32476e-09	KOG2387, KOG2387, KOG2387, CTP synthase (UTP-ammonia lyase) [Nucleotide transport and metabolism]. 1.27358e-08	gi|568828583|ref|XP_006468622.1| PREDICTED: CTP synthase 1 isoform X1 [Citrus sinensis] 3.2e-16	gi|985434431|ref|XM_006468560.2| PREDICTED: Citrus sinensis CTP synthase (LOC102620771), transcript variant X2, mRNA 3.90264e-58	pfam06418, CTP_synth_N, CTP synthase N-terminus. This family consists of the N-terminal region of the CTP synthase protein (EC:6.3.4.2). This family is found in conjunction with pfam00117 located in the C-terminal region of the protein. CTP synthase catalyzes the synthesis of CTP from UTP by amination of the pyrimidine ring at the 4-position. 3.264e-07	sp|Q54V77|PYRG_DICDI CTP synthase OS=Dictyostelium discoideum GN=ctps PE=3 SV=1 5.76535e-07	tr|A0A067GC13|A0A067GC13_CITSI CTP synthase OS=Citrus sinensis GN=CISIN_1g006689mg PE=3 SV=1 2.5e-16	GO:0003883, CTP synthase activity;GO:0005524, ATP binding;GO:0006241, CTP biosynthetic process;GO:0006541, glutamine metabolic process;GO:0008654, phospholipid biosynthetic process;GO:0019856, pyrimidine nucleobase biosynthetic process;GO:0044210, 'de novo' CTP biosynthetic process	-
TRINITY_DN42249_c1_g1	33.6856	8.15409	2.04654	0.00827727	0.029185	up	-	-	-	-	-	-	-	-	-
TRINITY_DN22518_c1_g1	6.07307	2.05428	1.56379	0.00118742	0.00586304	up	cd14125, STKc_CK1_delta_epsilon, Catalytic domain of the Serine/Threonine protein kinases, Casein Kinase 1 delta and epsilon. STKs catalyze the transfer of the gamma-phosphoryl group from ATP to serine/threonine residues on protein substrates. CK1 phosphorylates a variety of substrates including enzymes, transcription and splice factors, cytoskeletal proteins, viral oncogenes, receptors, and memb…	KOG1163, KOG1163, KOG1163, Casein kinase (serine/threonine/tyrosine protein kinase) [Signal transduction mechanisms]. 8.10424e-11	gi|527186472|gb|EPS59429.1| hypothetical protein M569_15379, partial [Genlisea aurea] 1.4e-17	gi|985444680|ref|XM_006475421.2| PREDICTED: Citrus sinensis casein kinase I isoform delta-like (LOC102618517), mRNA 1.06909e-75	-	sp|P42158|KC1D_ARATH Casein kinase I isoform delta-like OS=Arabidopsis thaliana GN=At4g26100 PE=2 SV=2 8.3443e-21	tr|S8BYG8|S8BYG8_9LAMI Uncharacterized protein (Fragment) OS=Genlisea aurea GN=M569_15379 PE=4 SV=1 1.1e-17	GO:0004672, protein kinase activity;GO:0004674, protein serine/threonine kinase activity;GO:0005524, ATP binding;GO:0005634, nucleus;GO:0005737, cytoplasm;GO:0006897, endocytosis;GO:0008360, regulation of cell shape;GO:0009506, plasmodesma;GO:0016055, Wnt signaling pathway;GO:0018105, peptidyl-serine phosphorylation	-
TRINITY_DN43279_c0_g3	12.2547	2.44492	2.32548	6.26444e-05	0.000480527	up	-	-	-	-	-	-	-	-	-
TRINITY_DN26819_c0_g4	8.46414	21.6412	-1.35435	4.39112e-06	4.80397e-05	down	TIGR00895, transport_protein, benzoate transport. [Transport and binding proteins, Carbohydrates, organic alcohols, and acids]. 1.5299e-06	KOG0254, KOG0254, KOG0254, Predicted transporter (major facilitator superfamily) [General function prediction only]. 6.80911e-11	gi|567864496|ref|XP_006424897.1| hypothetical protein CICLE_v10028127mg [Citrus clementina] 1.3e-56	gi|985463463|ref|XM_006488315.2| PREDICTED: Citrus sinensis D-xylose-proton symporter-like 3, chloroplastic (LOC102607100), transcript variant X3, mRNA 0.0	pfam00083, Sugar_tr, Sugar (and other) transporter. 3.1447e-06	sp|Q0WWW9|XYLL3_ARATH D-xylose-proton symporter-like 3, chloroplastic OS=Arabidopsis thaliana GN=At5g59250 PE=2 SV=2 1.45685e-58	tr|V4SCB7|V4SCB7_9ROSI Uncharacterized protein OS=Citrus clementina GN=CICLE_v10028127mg PE=3 SV=1 9.7e-57	GO:0005351, carbohydrate:proton symporter activity;GO:0005355, glucose transmembrane transporter activity;GO:0005887, integral component of plasma membrane;GO:0009507, chloroplast;GO:0009941, chloroplast envelope;GO:0016021, integral component of membrane;GO:0031969, chloroplast membrane;GO:0046323, glucose import	-
TRINITY_DN52955_c2_g1	2.991	15.0524	-2.33129	1.03332e-15	9.1737e-14	down	COG0317, SpoT, Guanosine polyphosphate pyrophosphohydrolases/synthetases [Signal transduction mechanisms / Transcription]. 3.10426e-53	KOG1157, KOG1157, KOG1157, Predicted guanosine polyphosphate pyrophosphohydrolase/synthase [Signal transduction mechanisms]. 1.76764e-22	gi|568852690|ref|XP_006480005.1| PREDICTED: putative GTP diphosphokinase RSH1, chloroplastic isoform X1 [Citrus sinensis] 4.5e-165	gi|985450837|ref|XM_015530797.1| PREDICTED: Citrus sinensis putative GTP diphosphokinase RSH1, chloroplastic (LOC102615612), transcript variant X2, mRNA 0.0	pfam13328, HD_4, HD domain. HD domains are metal dependent phosphohydrolases. 1.21728e-44	sp|F4JHA2|RSH1C_ARATH Putative GTP diphosphokinase RSH1, chloroplastic OS=Arabidopsis thaliana GN=RSH1 PE=1 SV=1 4.61322e-149	tr|V4U680|V4U680_9ROSI Uncharacterized protein OS=Citrus clementina GN=CICLE_v10018801mg PE=4 SV=1 3.4e-165	GO:0005524, ATP binding;GO:0005525, GTP binding;GO:0008728, GTP diphosphokinase activity;GO:0008893, guanosine-3',5'-bis(diphosphate) 3'-diphosphatase activity;GO:0009507, chloroplast;GO:0009611, response to wounding;GO:0010150, leaf senescence;GO:0015969, guanosine tetraphosphate metabolic process;GO:0015979, photosynthesis;GO:0016301, kinase activity;GO:0042594, response to starvation	K00951-ko00230 Purine metabolism
TRINITY_DN52955_c2_g2	1.79264	9.9973	-2.47946	1.40316e-08	2.98382e-07	down	COG0317, SpoT, Guanosine polyphosphate pyrophosphohydrolases/synthetases [Signal transduction mechanisms / Transcription]. 2.72731e-24	KOG1157, KOG1157, KOG1157, Predicted guanosine polyphosphate pyrophosphohydrolase/synthase [Signal transduction mechanisms]. 4.22678e-23	gi|568852692|ref|XP_006480006.1| PREDICTED: putative GTP diphosphokinase RSH1, chloroplastic isoform X3 [Citrus sinensis] 1.1e-89	gi|985450839|ref|XM_006479943.2| PREDICTED: Citrus sinensis putative GTP diphosphokinase RSH1, chloroplastic (LOC102615612), transcript variant X3, mRNA 0.0	pfam04607, RelA_SpoT, Region found in RelA / SpoT proteins. This region of unknown function is found in RelA and SpoT of Escherichia coli, and their homologues in plants and in other eubacteria. RelA is a guanosine 3',5'-bis-pyrophosphate (ppGpp) synthetase (EC:2.7.6.5) while SpoT is thought to be a bifunctional enzyme catalysing both ppGpp synthesis and degradation (ppGpp 3'-pyrophosphohydrolase…	sp|P0DKG8|RSH1L_ARATH Putative GTP diphosphokinase RSH1, chloroplastic OS=Arabidopsis thaliana GN=RSH1 PE=1 SV=1 1.21275e-93	tr|A0A067HGH1|A0A067HGH1_CITSI Uncharacterized protein OS=Citrus sinensis GN=CISIN_1g002745mg PE=4 SV=1 8.1e-90	GO:0005524, ATP binding;GO:0005525, GTP binding;GO:0008728, GTP diphosphokinase activity;GO:0009507, chloroplast;GO:0015969, guanosine tetraphosphate metabolic process;GO:0016301, kinase activity	-
TRINITY_DN42525_c0_g4	33.8396	4.50556	2.90894	2.31432e-09	5.93144e-08	up	PLN02916, PLN02916, pectinesterase family protein. 1.59703e-70	-	gi|255573722|ref|XP_002527782.1| PREDICTED: pectinesterase [Ricinus communis] 4.0e-76	gi|985435389|ref|XM_006469152.2| PREDICTED: Citrus sinensis pectinesterase (LOC102619559), mRNA 7.8744e-143	pfam01095, Pectinesterase, Pectinesterase. 1.01792e-68	sp|O22149|PME17_ARATH Probable pectinesterase/pectinesterase inhibitor 17 OS=Arabidopsis thaliana GN=PME17 PE=2 SV=2 1.11942e-73	tr|B9SP63|B9SP63_RICCO Pectinesterase OS=Ricinus communis GN=RCOM_0628790 PE=4 SV=1 3.0e-76	GO:0004857, enzyme inhibitor activity;GO:0005576, extracellular region;GO:0005618, cell wall;GO:0009617, response to bacterium;GO:0009620, response to fungus;GO:0016020, membrane;GO:0030599, pectinesterase activity;GO:0042545, cell wall modification;GO:0045330, aspartyl esterase activity;GO:0045490, pectin catabolic process;GO:0046910, pectinesterase inhibitor activity;GO:0050829, defense respons…	-
TRINITY_DN50864_c1_g1	7.52058	20.3114	-1.43338	0.000136171	0.000933875	down	pfam06507, Auxin_resp, Auxin response factor. A conserved region of auxin-responsive transcription factors. 3.7202e-20	-	gi|567892839|ref|XP_006438940.1| hypothetical protein CICLE_v10030751mg [Citrus clementina] 5.1e-145	gi|985455462|ref|XM_006482872.2| PREDICTED: Citrus sinensis auxin response factor 3-like (LOC102608439), transcript variant X2, mRNA 4.94187e-156	pfam06507, Auxin_resp, Auxin response factor. A conserved region of auxin-responsive transcription factors. 8.88788e-21	sp|Q9ZTX9|ARFD_ARATH Auxin response factor 4 OS=Arabidopsis thaliana GN=ARF4 PE=1 SV=1 1.16934e-83	tr|V4TKN7|V4TKN7_9ROSI Auxin response factor OS=Citrus clementina GN=CICLE_v10030751mg PE=3 SV=1 3.9e-145	GO:0003677, DNA binding;GO:0003700, DNA binding transcription factor activity;GO:0005634, nucleus;GO:0006351, transcription, DNA-templated;GO:0006355, regulation of transcription, DNA-templated;GO:0009734, auxin-activated signaling pathway;GO:0010050, vegetative phase change;GO:0010158, abaxial cell fate specification	-
TRINITY_DN31214_c0_g1	15.2811	3.44303	2.15	4.22718e-08	7.95781e-07	up	TIGR00727, unnamed_protein_product, small oligopeptide transporter, OPT family. This model represents a family of transporters of small oligopeptides, demonstrated experimentally in three different species of yeast. A set of related proteins from the plant Arabidopsis thaliana forms an outgroup to the yeast set by neighbor joining analysis but is remarkably well conserved and is predicted here to…	KOG2262, KOG2262, KOG2262, Sexual differentiation process protein ISP4 [Signal transduction mechanisms]. 1.17767e-80	gi|641840256|gb|KDO59178.1| hypothetical protein CISIN_1g0044241mg, partial [Citrus sinensis] 6.5e-106	gi|567921255|ref|XM_006452571.1| Citrus clementina hypothetical protein (CICLE_v10007552mg) mRNA, complete cds 0.0	pfam03169, OPT, OPT oligopeptide transporter protein. The OPT family of oligopeptide transporters is distinct from the ABC pfam00005 and PTR pfam00854 transporter families. OPT transporters were first recognized in fungi (Candida albicans and Schizosaccharomyces pombe), but this alignment also includes orthologues from Arabidopsis thaliana. OPT transporters are thought to have 12-14 transmembrane…	sp|Q9FG72|OPT1_ARATH Oligopeptide transporter 1 OS=Arabidopsis thaliana GN=OPT1 PE=2 SV=1 9.47135e-103	tr|A0A067EVV2|A0A067EVV2_CITSI Uncharacterized protein (Fragment) OS=Citrus sinensis GN=CISIN_1g0044241mg PE=4 SV=1 4.9e-106	GO:0015031, protein transport;GO:0015833, peptide transport;GO:0016020, membrane;GO:0016021, integral component of membrane;GO:0055085, transmembrane transport	-
TRINITY_DN33649_c1_g1	5.63224	1.71207	1.71796	0.00488656	0.0189502	up	-	-	gi|567873265|ref|XP_006429222.1| hypothetical protein CICLE_v10013234mg [Citrus clementina] 1.9e-15	gi|595837126|ref|XM_007207333.1| Prunus persica hypothetical protein (PRUPE_ppa014227mg) mRNA, complete cds 2.78988e-12	-	-	tr|V4SP40|V4SP40_9ROSI Uncharacterized protein OS=Citrus clementina GN=CICLE_v10013234mg PE=4 SV=1 1.4e-15	-	-
TRINITY_DN33649_c1_g3	9.19396	4.12424	1.15656	0.0140874	0.0447235	up	-	-	gi|1029032582|ref|XP_016680078.1| PREDICTED: amino-acid permease BAT1 isoform X1 [Gossypium hirsutum] 4.3e-28	gi|985436418|ref|XM_006469891.2| PREDICTED: Citrus sinensis amino-acid permease BAT1 (LOC102627227), mRNA 5.40598e-95	-	sp|Q9ZU50|BAT1_ARATH Amino-acid permease BAT1 OS=Arabidopsis thaliana GN=BAT1 PE=2 SV=2 9.75573e-27	tr|A0A0D2VYN1|A0A0D2VYN1_GOSRA Uncharacterized protein OS=Gossypium raimondii GN=B456_012G123900 PE=4 SV=1 3.3e-28	GO:0005313, L-glutamate transmembrane transporter activity;GO:0005739, mitochondrion;GO:0005887, integral component of plasma membrane;GO:0015171, amino acid transmembrane transporter activity;GO:0015180, L-alanine transmembrane transporter activity;GO:0015181, arginine transmembrane transporter activity;GO:0015185, gamma-aminobutyric acid transmembrane transporter activity;GO:0015189, L-lysine t…	-
TRINITY_DN33649_c1_g4	6.10636	2.25449	1.43751	0.000408313	0.00238464	up	-	KOG2895, KOG2895, KOG2895, Uncharacterized conserved protein [Function unknown]. 3.77678e-06	gi|567897594|ref|XP_006441285.1| hypothetical protein CICLE_v10020772mg [Citrus clementina] 5.1e-17	gi|985444746|ref|XM_015529450.1| PREDICTED: Citrus sinensis uncharacterized membrane protein C776.05-like (LOC102630042), transcript variant X3, mRNA 6.26339e-53	-	-	tr|V4TRZ7|V4TRZ7_9ROSI Uncharacterized protein OS=Citrus clementina GN=CICLE_v10020772mg PE=4 SV=1 3.9e-17	GO:0016021, integral component of membrane	-
TRINITY_DN48052_c0_g1	7.54114	1.70575	2.14438	1.62268e-10	5.42248e-09	up	cd01374, KISc_CENP_E, Kinesin motor domain, CENP-E/KIP2-like subgroup. Kinesin motor domain, CENP-E/KIP2-like subgroup, involved in chromosome movement and/or spindle elongation during mitosis. This catalytic (head) domain has ATPase activity and belongs to the larger group of P-loop NTPases. Kinesins are microtubule-dependent molecular motors that play important roles in intracellular transport …	KOG0242, KOG0242, KOG0242, Kinesin-like protein [Cytoskeleton]. 8.44672e-111	gi|567865817|ref|XP_006425531.1| hypothetical protein CICLE_v10024791mg [Citrus clementina] 0.0e+00	gi|985432468|ref|XM_006466852.2| PREDICTED: Citrus sinensis kinesin-like protein NACK1 (LOC102609338), transcript variant X1, mRNA 0.0	pfam00225, Kinesin, Kinesin motor domain. 9.31794e-74	sp|F4JZ68|KN7H_ARATH Kinesin-like protein KIN-7H OS=Arabidopsis thaliana GN=KIN7H PE=2 SV=1 0.0	tr|V4SNX5|V4SNX5_9ROSI Uncharacterized protein OS=Citrus clementina GN=CICLE_v10024791mg PE=3 SV=1 0.0e+00	GO:0003777, microtubule motor activity;GO:0005524, ATP binding;GO:0005871, kinesin complex;GO:0005874, microtubule;GO:0007018, microtubule-based movement;GO:0009506, plasmodesma;GO:0016887, ATPase activity	-
TRINITY_DN53296_c3_g2	10.3291	0.908081	3.50775	2.40808e-06	2.85116e-05	up	-	-	-	gi|567904721|ref|XM_006444786.1| Citrus clementina hypothetical protein (CICLE_v10020309mg) mRNA, complete cds 4.20553e-47	-	-	-	-	-
TRINITY_DN30957_c0_g1	60.2372	27.0277	1.15621	8.63692e-07	1.153e-05	up	PLN02206, PLN02206, UDP-glucuronate decarboxylase. 8.71867e-92	KOG1429, KOG1429, KOG1429, dTDP-glucose 4-6-dehydratase/UDP-glucuronic acid decarboxylase [Carbohydrate transport and metabolism, Cell wall/membrane/envelope biogenesis]. 1.12633e-42	gi|641868533|gb|KDO87217.1| hypothetical protein CISIN_1g0134671mg, partial [Citrus sinensis] 6.0e-99	gi|567903731|ref|XM_006444291.1| Citrus clementina hypothetical protein (CICLE_v10020167mg) mRNA, complete cds 0.0	pfam01370, Epimerase, NAD dependent epimerase/dehydratase family. This family of proteins utilize NAD as a cofactor. The proteins in this family use nucleotide-sugar substrates for a variety of chemical reactions. 1.33429e-06	sp|Q9LZI2|UXS2_ARATH UDP-glucuronic acid decarboxylase 2 OS=Arabidopsis thaliana GN=UXS2 PE=1 SV=1 4.02158e-92	tr|A0A067H5F9|A0A067H5F9_CITSI Uncharacterized protein OS=Citrus sinensis GN=CISIN_1g0134671mg PE=4 SV=1 4.6e-99	GO:0000139, Golgi membrane;GO:0005768, endosome;GO:0005794, Golgi apparatus;GO:0005802, trans-Golgi network;GO:0005886, plasma membrane;GO:0008460, dTDP-glucose 4,6-dehydratase activity;GO:0016020, membrane;GO:0016021, integral component of membrane;GO:0019305, dTDP-rhamnose biosynthetic process;GO:0032580, Golgi cisterna membrane;GO:0033320, UDP-D-xylose biosynthetic process;GO:0042732, D-xylose…	-
TRINITY_DN47260_c0_g2	6.00884	1.66242	1.8538	2.31371e-06	2.75279e-05	up	smart00415, HSF, heat shock factor. 9.4216e-25	KOG0627, KOG0627, KOG0627, Heat shock transcription factor [Transcription]. 3.84034e-36	gi|568879141|ref|XP_006492535.1| PREDICTED: heat stress transcription factor A-5 [Citrus sinensis] 7.4e-130	gi|985469435|ref|XM_006492472.2| PREDICTED: Citrus sinensis heat stress transcription factor A-5 (LOC102615874), mRNA 0.0	pfam00447, HSF_DNA-bind, HSF-type DNA-binding. 7.98007e-17	sp|Q94BZ5|HSFA5_ARATH Heat stress transcription factor A-5 OS=Arabidopsis thaliana GN=HSFA5 PE=2 SV=1 1.97539e-116	tr|A0A061ES53|A0A061ES53_THECC Winged-helix DNA-binding transcription factor family protein OS=Theobroma cacao GN=TCM_020222 PE=3 SV=1 2.1e-116	GO:0003700, DNA binding transcription factor activity;GO:0005634, nucleus;GO:0005737, cytoplasm;GO:0006351, transcription, DNA-templated;GO:0043565, sequence-specific DNA binding	-
TRINITY_DN25142_c3_g2	0.62128	216.101	-8.44224	2.56245e-44	3.15559e-41	down	-	-	-	-	-	-	-	-	-
TRINITY_DN26938_c3_g6	0.129948	37.1136	-8.15787	1.22866e-18	1.59519e-16	down	-	-	-	-	-	-	-	-	-
TRINITY_DN26938_c3_g4	2148.62	347.747	2.6273	3.53176e-06	3.97068e-05	up	-	-	gi|848883636|ref|XP_012842112.1| PREDICTED: extensin-like [Erythranthe guttata] 4.3e-09	gi|743911864|ref|XM_011001495.1| PREDICTED: Populus euphratica extensin-3 (LOC105107537), transcript variant X4, mRNA 4.38817e-20	-	-	tr|A0A0V0GJP8|A0A0V0GJP8_SOLCH Putative ovule protein (Fragment) OS=Solanum chacoense PE=4 SV=1 1.8e-07	-	-
TRINITY_DN26938_c3_g2	8482.6	1710.12	2.31041	2.5178e-13	1.4948e-11	up	-	-	-	-	-	-	-	-	-
TRINITY_DN26938_c3_g3	201.449	12.8836	3.96681	3.01462e-11	1.19033e-09	up	-	-	-	-	-	-	-	-	-
TRINITY_DN50693_c3_g1	3.15346	7.77588	-1.30207	0.0116893	0.0384794	down	-	-	gi|870759086|gb|KMS64936.1| hypothetical protein BVRB_041110, partial [Beta vulgaris subsp. vulgaris] 1.4e-55	gi|958612453|gb|CP013048.1| Escherichia coli strain RS76 genome 0.0	-	sp|Q3BAI2|YCX91_PHAAO Uncharacterized protein ORF91 OS=Phalaenopsis aphrodite subsp. formosana PE=4 SV=1 9.51894e-15	tr|A0A0J7YMY6|A0A0J7YMY6_BETVU Uncharacterized protein (Fragment) OS=Beta vulgaris subsp. vulgaris GN=BVRB_041110 PE=4 SV=1 1.0e-55	GO:0009507, chloroplast	-
TRINITY_DN50693_c3_g3	9.00958	24.3741	-1.43582	0.00100512	0.00509852	down	-	-	gi|527209922|gb|EPS74531.1| hypothetical protein M569_00248, partial [Genlisea aurea] 2.1e-47	gi|1028909200|gb|KU900232.1| Scopolia parviflora chloroplast, complete genome 1.47535e-147	-	sp|Q3BAI2|YCX91_PHAAO Uncharacterized protein ORF91 OS=Phalaenopsis aphrodite subsp. formosana PE=4 SV=1 1.34466e-33	tr|S8DAJ4|S8DAJ4_9LAMI Uncharacterized protein (Fragment) OS=Genlisea aurea GN=M569_00248 PE=4 SV=1 1.6e-47	GO:0009507, chloroplast	-
TRINITY_DN49856_c1_g1	0.843367	7.49051	-3.15083	2.46012e-14	1.7525e-12	down	PLN02786, PLN02786, isochorismate synthase. 5.40603e-101	KOG1223, KOG1223, KOG1223, Isochorismate synthase [Amino acid transport and metabolism]. 1.92006e-32	gi|567894322|ref|XP_006439649.1| hypothetical protein CICLE_v10020193mg [Citrus clementina] 1.0e-145	gi|567894321|ref|XM_006439586.1| Citrus clementina hypothetical protein (CICLE_v10020193mg) mRNA, complete cds 0.0	pfam00425, Chorismate_bind, chorismate binding enzyme. This family includes the catalytic regions of the chorismate binding enzymes anthranilate synthase, isochorismate synthase, aminodeoxychorismate synthase and para-aminobenzoate synthase. 7.99068e-28	sp|P40973|PLY_LILLO Pectate lyase OS=Lilium longiflorum PE=2 SV=1 2.67574e-133	tr|V4VJL1|V4VJL1_9ROSI Pectate lyase OS=Citrus clementina GN=CICLE_v10020193mg PE=3 SV=1 7.6e-146	GO:0030570, pectate lyase activity;GO:0045490, pectin catabolic process;GO:0046872, metal ion binding	K01728-ko00040 Pentose and glucuronate interconversions;ko02024 Quorum sensing
TRINITY_DN51504_c2_g1	10.2787	3.62226	1.5047	0.000543705	0.00304058	up	PLN03200, PLN03200, cellulose synthase-interactive protein; Provisional. 4.15954e-10	KOG4224, KOG4224, KOG4224, Armadillo repeat protein VAC8 required for vacuole fusion, inheritance and cytosol-to-vacuole protein targeting [Intracellular trafficking, secretion, and vesicular transport]. 2.31658e-11	gi|568836538|ref|XP_006472298.1| PREDICTED: U-box domain-containing protein 4-like [Citrus sinensis] 1.3e-110	gi|985441203|ref|XM_006472235.2| PREDICTED: Citrus sinensis U-box domain-containing protein 4-like (LOC102624578), mRNA 0.0	-	sp|O22193|PUB4_ARATH U-box domain-containing protein 4 OS=Arabidopsis thaliana GN=PUB4 PE=1 SV=3 1.35371e-58	tr|A0A067GS41|A0A067GS41_CITSI Uncharacterized protein OS=Citrus sinensis GN=CISIN_1g018791mg PE=4 SV=1 3.9e-110	GO:0004842, ubiquitin-protein transferase activity;GO:0005634, nucleus;GO:0016874, ligase activity	-
TRINITY_DN51101_c1_g2	2.7915	7.56571	-1.43843	3.13738e-10	9.83675e-09	down	COG1503, eRF1, Peptide chain release factor 1 (eRF1) [Translation, ribosomal structure and biogenesis]. 9.40663e-97	KOG0688, KOG0688, KOG0688, Peptide chain release factor 1 (eRF1) [Translation, ribosomal structure and biogenesis]. 0.0	gi|567915113|ref|XP_006449870.1| hypothetical protein CICLE_v10014213mg [Citrus clementina] 1.8e-262	gi|985434847|ref|XM_006468895.2| PREDICTED: Citrus sinensis eukaryotic peptide chain release factor subunit 1-3 (LOC102617245), mRNA 0.0	pfam03464, eRF1_2, eRF1 domain 2. The release factor eRF1 terminates protein biosynthesis by recognizing stop codons at the A site of the ribosome and stimulating peptidyl-tRNA bond hydrolysis at the peptidyl transferase centre. The crystal structure of human eRF1 is known. The overall shape and dimensions of eRF1 resemble a tRNA molecule with domains 1, 2, and 3 of eRF1 corresponding to the anti…	sp|P35614|ERF1Z_ARATH Eukaryotic peptide chain release factor subunit 1-3 OS=Arabidopsis thaliana GN=ERF1-3 PE=1 SV=1 0.0	tr|V4UFX8|V4UFX8_9ROSI Uncharacterized protein OS=Citrus clementina GN=CICLE_v10014213mg PE=4 SV=1 1.4e-262	GO:0003747, translation release factor activity;GO:0004842, ubiquitin-protein transferase activity;GO:0005737, cytoplasm;GO:0006415, translational termination;GO:0016149, translation release factor activity, codon specific;GO:0016874, ligase activity;GO:0040008, regulation of growth	K03265-ko03015 mRNA surveillance pathway
TRINITY_DN47863_c0_g1	3.41584	15.1672	-2.15064	3.3056e-15	2.70137e-13	down	COG1160, COG1160, Predicted GTPases [General function prediction only]. 5.37478e-88	KOG1191, KOG1191, KOG1191, Mitochondrial GTPase [Translation, ribosomal structure and biogenesis]. 3.29978e-38	gi|641842363|gb|KDO61269.1| hypothetical protein CISIN_1g005504mg [Citrus sinensis] 1.3e-222	gi|985437546|ref|XM_015527868.1| PREDICTED: Citrus sinensis hypothetical protein (LOC102625125), transcript variant X1, mRNA 0.0	pfam14714, KH_dom-like, KH-domain-like of EngA bacterial GTPase enzymes, C-terminal. The KH-like domain at the C-terminus of the EngA subfamily of essential bacterial GTPases has a unique domain structure position. The two adjacent GTPase domains (GD1 and GD2), two domains of family MMR_HSR1, pfam01926, pack at either side of the C-terminal domain. This C-terminal domain resembles a KH domain but…	sp|Q8YZH7|DER_NOSS1 GTPase Der OS=Nostoc sp. (strain PCC 7120 / UTEX 2576) GN=der PE=3 SV=1 9.03347e-109	tr|A0A067F1L9|A0A067F1L9_CITSI Uncharacterized protein OS=Citrus sinensis GN=CISIN_1g005504mg PE=4 SV=1 1.0e-222	GO:0005525, GTP binding;GO:0042254, ribosome biogenesis	-
TRINITY_DN49532_c1_g1	10.3572	3.03959	1.76869	4.91819e-05	0.000389729	up	COG5576, COG5576, Homeodomain-containing transcription factor [Transcription]. 2.2864e-07	KOG0483, KOG0483, KOG0483, Transcription factor HEX, contains HOX and HALZ domains [Transcription]. 5.94599e-13	gi|568827939|ref|XP_006468303.1| PREDICTED: homeobox-leucine zipper protein ATHB-14 isoform X2 [Citrus sinensis] 3.3e-109	gi|985434117|ref|XM_006468240.2| PREDICTED: Citrus sinensis homeobox-leucine zipper protein ATHB-14 (LOC102607597), transcript variant X2, mRNA 0.0	pfam00046, Homeobox, Homeobox domain. 3.5828e-07	sp|O04291|ATB14_ARATH Homeobox-leucine zipper protein ATHB-14 OS=Arabidopsis thaliana GN=ATHB-14 PE=1 SV=1 1.77065e-128	tr|A0A067GIY1|A0A067GIY1_CITSI Uncharacterized protein OS=Citrus sinensis GN=CISIN_1g003069mg PE=4 SV=1 2.6e-109	GO:0003677, DNA binding;GO:0003700, DNA binding transcription factor activity;GO:0005634, nucleus;GO:0006351, transcription, DNA-templated;GO:0008289, lipid binding;GO:0009855, determination of bilateral symmetry;GO:0009944, polarity specification of adaxial/abaxial axis;GO:0009955, adaxial/abaxial pattern specification;GO:0010014, meristem initiation;GO:0010072, primary shoot apical meristem spe…	-
TRINITY_DN35878_c0_g2	236.506	501.009	-1.08296	7.98897e-05	0.000592381	down	PLN00053, PLN00053, photosystem II subunit R; Provisional. 2.15268e-33	-	gi|747099226|ref|XP_011097661.1| PREDICTED: photosystem II 10 kDa polypeptide, chloroplastic [Sesamum indicum] 2.1e-27	gi|567897065|ref|XM_006440958.1| Citrus clementina hypothetical protein (CICLE_v10022793mg) mRNA, complete cds 2.41837e-82	pfam04725, PsbR, Photosystem II 10 kDa polypeptide PsbR. This protein is associated with the oxygen-evolving complex of photosystem II. Its function in photosynthesis is not known. The C-terminal hydrophobic region functions as a thylakoid transfer signal but is not removed. 1.39593e-33	sp|P10690|PSBR_SPIOL Photosystem II 10 kDa polypeptide, chloroplastic OS=Spinacia oleracea GN=PSBR PE=2 SV=1 3.1239e-33	tr|B9NAB2|B9NAB2_POPTR Polypeptide of photosystem II family protein OS=Populus trichocarpa GN=POPTR_0001s42980g PE=4 SV=1 6.0e-27	GO:0009535, chloroplast thylakoid membrane;GO:0009654, photosystem II oxygen evolving complex;GO:0015979, photosynthesis;GO:0016021, integral component of membrane	-
TRINITY_DN51532_c3_g2	19.9807	8.67084	1.20436	0.000372536	0.0022092	up	PLN00113, PLN00113, leucine-rich repeat receptor-like protein kinase; Provisional. 1.49747e-31	KOG0472, KOG0472, KOG0472, Leucine-rich repeat protein [Function unknown]. 9.16993e-09	gi|641858175|gb|KDO76897.1| hypothetical protein CISIN_1g005102mg [Citrus sinensis] 4.2e-208	gi|985435156|ref|XM_006468692.2| PREDICTED: Citrus sinensis probable inactive leucine-rich repeat receptor-like protein kinase At1g66830 (LOC102608765), mRNA 0.0	pfam08263, LRRNT_2, Leucine rich repeat N-terminal domain. Leucine Rich Repeats pfam00560 are short sequence motifs present in a number of proteins with diverse functions and cellular locations. Leucine Rich Repeats are often flanked by cysteine rich domains. This domain is often found at the N-terminus of tandem leucine rich repeats. 5.15469e-06	sp|Q9ZU46|ZAR1_ARATH Receptor protein kinase-like protein ZAR1 OS=Arabidopsis thaliana GN=ZAR1 PE=1 SV=1 0.0	tr|A0A067GN88|A0A067GN88_CITSI Uncharacterized protein OS=Citrus sinensis GN=CISIN_1g005102mg PE=3 SV=1 3.2e-208	GO:0004672, protein kinase activity;GO:0004674, protein serine/threonine kinase activity;GO:0005524, ATP binding;GO:0005886, plasma membrane;GO:0009505, plant-type cell wall;GO:0009507, chloroplast;GO:0009570, chloroplast stroma;GO:0010069, zygote asymmetric cytokinesis in embryo sac;GO:0010070, zygote asymmetric cell division;GO:0016021, integral component of membrane;GO:0016301, kinase activity…	-
TRINITY_DN45699_c0_g2	0.0429223	22.4166	-9.02862	1.14102e-11	4.95179e-10	down	-	-	gi|567907647|ref|XP_006446137.1| hypothetical protein CICLE_v10017247mg [Citrus clementina] 2.7e-06	-	-	-	tr|V4U0G8|V4U0G8_9ROSI Uncharacterized protein OS=Citrus clementina GN=CICLE_v10017247mg PE=4 SV=1 2.1e-06	-	-
TRINITY_DN45699_c0_g3	15.7581	65.9032	-2.06426	1.03535e-09	2.87766e-08	down	PLN00058, PLN00058, photosystem II reaction center subunit T; Provisional. 3.46816e-10	-	gi|567907647|ref|XP_006446137.1| hypothetical protein CICLE_v10017247mg [Citrus clementina] 2.2e-20	gi|985437527|ref|XM_006470567.2| PREDICTED: Citrus sinensis photosystem II 5 kDa protein, chloroplastic (LOC102606725), mRNA 9.59276e-80	-	sp|B3EWI4|PST2_PETHY Photosystem II 5 kDa protein, chloroplastic OS=Petunia hybrida PE=1 SV=1 2.71711e-15	tr|A0A067F565|A0A067F565_CITSI Uncharacterized protein OS=Citrus sinensis GN=CISIN_1g033813mg PE=4 SV=1 1.7e-20	GO:0009523, photosystem II;GO:0009535, chloroplast thylakoid membrane;GO:0015979, photosynthesis	-
TRINITY_DN36932_c0_g1	7.37864	16.0137	-1.11788	2.21204e-05	0.000195156	down	TIGR02997, RNA_polymerase_sigma_subunit_sigma70/sigma32, RNA polymerase sigma factor, cyanobacterial RpoD-like family. This family includes a number of closely related sigma-70 (TIGR02937) factors in the cyanobacteria. All appear most closely related to the essential sigma-70 factor RpoD, and some score above trusted to the RpoD C-terminal domain model (TIGR02393). 3.3616e-48	-	gi|641828942|gb|KDO48077.1| hypothetical protein CISIN_1g008352mg [Citrus sinensis] 6.8e-212	gi|567872280|ref|XM_006428667.1| Citrus clementina hypothetical protein (CICLE_v10011376mg) mRNA, complete cds 0.0	pfam04542, Sigma70_r2, Sigma-70 region 2. Region 2 of sigma-70 is the most conserved region of the entire protein. All members of this class of sigma-factor contain region 2. The high conservation is due to region 2 containing both the -10 promoter recognition helix and the primary core RNA polymerase binding determinant. The core binding helix, interacts with the clamp domain of the largest poly…	sp|Q9LD95|SIGF_ARATH RNA polymerase sigma factor sigF, chloroplastic OS=Arabidopsis thaliana GN=SIGF PE=1 SV=1 1.38444e-145	tr|A0A067EA20|A0A067EA20_CITSI Uncharacterized protein OS=Citrus sinensis GN=CISIN_1g008352mg PE=4 SV=1 5.2e-212	GO:0001053, plastid sigma factor activity;GO:0003677, DNA binding;GO:0003700, DNA binding transcription factor activity;GO:0006352, DNA-templated transcription, initiation;GO:0009507, chloroplast;GO:0009536, plastid;GO:0016987, bacterial sigma factor activity;GO:0045893, positive regulation of transcription, DNA-templated;GO:0071482, cellular response to light stimulus;GO:0071483, cellular respon…	-
TRINITY_DN29278_c0_g4	3.53236	9.15185	-1.37343	2.85718e-05	0.000244276	down	-	-	gi|567868009|ref|XP_006426627.1| hypothetical protein CICLE_v10024871mg [Citrus clementina] 1.0e-77	gi|567868008|ref|XM_006426564.1| Citrus clementina hypothetical protein (CICLE_v10024871mg) mRNA, complete cds 3.58609e-175	-	-	tr|V4SRV1|V4SRV1_9ROSI Uncharacterized protein OS=Citrus clementina GN=CICLE_v10024871mg PE=4 SV=1 7.6e-78	-	-
TRINITY_DN29278_c0_g2	3.2633	13.4987	-2.04842	3.74954e-06	4.18273e-05	down	-	-	gi|567868009|ref|XP_006426627.1| hypothetical protein CICLE_v10024871mg [Citrus clementina] 1.4e-73	gi|567868006|ref|XM_006426563.1| Citrus clementina hypothetical protein (CICLE_v10024871mg) mRNA, complete cds 0.0	-	-	tr|V4SGZ7|V4SGZ7_9ROSI Uncharacterized protein OS=Citrus clementina GN=CICLE_v10024871mg PE=4 SV=1 1.1e-73	-	-
TRINITY_DN41075_c0_g2	2.67612	9.70849	-1.85911	0.0147609	0.0464198	down	-	-	-	-	-	-	-	-	-
TRINITY_DN47481_c1_g1	1.48937	6.88797	-2.20937	0.000103472	0.000740136	down	-	-	gi|1029069170|ref|XP_016694812.1| PREDICTED: transcription factor TGA1-like isoform X2 [Gossypium hirsutum] 1.5e-12	gi|590707697|ref|XM_007048015.1| Theobroma cacao BZIP transcription factor family protein isoform 1 (TCM_001212) mRNA, complete cds 5.9357e-23	-	sp|Q93ZE2|TGA7_ARATH Transcription factor TGA7 OS=Arabidopsis thaliana GN=TGA7 PE=1 SV=1 1.56709e-13	tr|A0A0B0PZL4|A0A0B0PZL4_GOSAR Transcription factor TGA1-like protein OS=Gossypium arboreum GN=F383_10777 PE=4 SV=1 1.2e-12	GO:0003700, DNA binding transcription factor activity;GO:0005634, nucleus;GO:0006351, transcription, DNA-templated;GO:0042742, defense response to bacterium;GO:0043565, sequence-specific DNA binding	-
TRINITY_DN25229_c2_g1	0.0639967	6.2402	-6.60745	3.18828e-09	7.89479e-08	down	-	-	-	-	-	-	-	-	-
TRINITY_DN43749_c2_g2	0.770392	5.41252	-2.81264	0.00900923	0.0312281	down	-	-	gi|568861705|ref|XP_006484340.1| PREDICTED: ankyrin-3-like [Citrus sinensis] 2.8e-34	gi|568861704|ref|XM_006484277.1| PREDICTED: Citrus sinensis ankyrin-3-like (LOC102623570), mRNA 2.68622e-73	-	-	tr|V4TI82|V4TI82_9ROSI Uncharacterized protein OS=Citrus clementina GN=CICLE_v10030770mg PE=4 SV=1 4.8e-34	-	-
TRINITY_DN26849_c0_g2	0.289091	5.52275	-4.25579	0.000314355	0.00190914	down	-	-	gi|568820515|ref|XP_006464761.1| PREDICTED: proton pump-interactor 1 [Citrus sinensis] 2.0e-12	gi|985428995|ref|XM_006464700.2| PREDICTED: Citrus sinensis proton pump-interactor 1 (LOC102628568), transcript variant X3, mRNA 1.82478e-70	-	sp|O23144|PPI1_ARATH Proton pump-interactor 1 OS=Arabidopsis thaliana GN=PPI1 PE=1 SV=2 1.54573e-07	tr|A0A067JW55|A0A067JW55_JATCU Uncharacterized protein OS=Jatropha curcas GN=JCGZ_20998 PE=4 SV=1 1.7e-08	GO:0005783, endoplasmic reticulum;GO:0005789, endoplasmic reticulum membrane;GO:0005886, plasma membrane;GO:0009506, plasmodesma;GO:0010155, regulation of proton transport;GO:0016021, integral component of membrane	-
TRINITY_DN34354_c2_g2	0.0001	7.89119	-16.268	4.67681e-06	5.07412e-05	down	-	-	gi|567866731|ref|XP_006425988.1| hypothetical protein CICLE_v10026107mg [Citrus clementina] 1.0e-17	-	-	-	tr|A5HLW6|A5HLW6_CITSI Putative R2R3-Myb transcription factor OS=Citrus sinensis GN=Myb8 PE=2 SV=1 7.6e-18	GO:0003677, DNA binding	-
TRINITY_DN30904_c2_g1	47.1814	19.6006	1.26732	0.00893411	0.031011	up	PLN02258, PLN02258, 9-cis-epoxycarotenoid dioxygenase NCED. 0.0	KOG1285, KOG1285, KOG1285, Beta, beta-carotene 15,15'-dioxygenase and related enzymes [Secondary metabolites biosynthesis, transport and catabolism]. 4.15644e-146	gi|567899496|ref|XP_006442236.1| hypothetical protein CICLE_v10019364mg [Citrus clementina] 6.1e-308	gi|567899495|ref|XM_006442173.1| Citrus clementina hypothetical protein (CICLE_v10019364mg) mRNA, complete cds 0.0	pfam03055, RPE65, Retinal pigment epithelial membrane protein. This family represents a retinal pigment epithelial membrane receptor which is abundantly expressed in retinal pigment epithelium, and binds plasma retinal binding protein. The family also includes the sequence related neoxanthin cleavage enzyme in plants and lignostilbene-alpha,beta-dioxygenase in bacteria. 7.43492e-63	sp|Q9M6E8|NCED1_PHAVU 9-cis-epoxycarotenoid dioxygenase NCED1, chloroplastic OS=Phaseolus vulgaris GN=NCED1 PE=2 SV=1 0.0	tr|A0SE37|A0SE37_9ROSI 9-cis-epoxycarotenoid dioxygenase 3 OS=Citrus clementina GN=NCED3 PE=2 SV=1 4.7e-308	GO:0009535, chloroplast thylakoid membrane;GO:0009688, abscisic acid biosynthetic process;GO:0016702, oxidoreductase activity, acting on single donors with incorporation of molecular oxygen, incorporation of two atoms of oxygen;GO:0045549, 9-cis-epoxycarotenoid dioxygenase activity;GO:0046872, metal ion binding	K09840-ko00906 Carotenoid biosynthesis
TRINITY_DN29157_c0_g1	2.66015	9.63918	-1.8574	0.000108227	0.000769067	down	-	-	gi|3805847|emb|CAA21467.1| putative protein [Arabidopsis thaliana] 5.0e-18	gi|567914038|ref|XM_006449270.1| Citrus clementina hypothetical protein (CICLE_v10016152mg) mRNA, complete cds 9.57195e-40	-	sp|Q9LN20|P4H3_ARATH Probable prolyl 4-hydroxylase 3 OS=Arabidopsis thaliana GN=P4H3 PE=2 SV=1 3.08369e-26	tr|A0A067GKU4|A0A067GKU4_CITSI Uncharacterized protein OS=Citrus sinensis GN=CISIN_1g0230532mg PE=4 SV=1 2.2e-13	GO:0004656, procollagen-proline 4-dioxygenase activity;GO:0005506, iron ion binding;GO:0005768, endosome;GO:0005789, endoplasmic reticulum membrane;GO:0005794, Golgi apparatus;GO:0005802, trans-Golgi network;GO:0016021, integral component of membrane;GO:0031418, L-ascorbic acid binding	-
TRINITY_DN47034_c2_g2	46.8542	14.6748	1.67483	4.84648e-06	5.2281e-05	up	-	-	gi|568870293|ref|XP_006488340.1| PREDICTED: uncharacterized protein LOC102621725 [Citrus sinensis] 9.5e-17	-	-	-	tr|V4UFI3|V4UFI3_9ROSI Uncharacterized protein OS=Citrus clementina GN=CICLE_v10027878mg PE=4 SV=1 1.6e-16	-	-
TRINITY_DN37097_c0_g2	17.6552	6.32461	1.48104	1.5802e-05	0.000145577	up	-	-	-	-	-	-	-	-	-
TRINITY_DN34607_c2_g2	10.6361	5.11166	1.0571	0.000897488	0.0046294	up	PLN02709, PLN02709, nudix hydrolase. 8.11275e-29	-	gi|567914301|ref|XP_006449464.1| hypothetical protein CICLE_v10016428mg [Citrus clementina] 1.1e-27	gi|985433175|ref|XM_006467617.2| PREDICTED: Citrus sinensis nudix hydrolase 15, mitochondrial (LOC102621152), mRNA 2.37745e-85	-	sp|Q8GYB1|NUD15_ARATH Nudix hydrolase 15, mitochondrial OS=Arabidopsis thaliana GN=NUDT15 PE=1 SV=2 6.01384e-30	tr|V4W8Z6|V4W8Z6_9ROSI Uncharacterized protein OS=Citrus clementina GN=CICLE_v10016428mg PE=4 SV=1 8.6e-28	GO:0005739, mitochondrion;GO:0006104, succinyl-CoA metabolic process;GO:0006753, nucleoside phosphate metabolic process;GO:0008893, guanosine-3',5'-bis(diphosphate) 3'-diphosphatase activity;GO:0010945, CoA pyrophosphatase activity;GO:0015937, coenzyme A biosynthetic process;GO:0016787, hydrolase activity;GO:0046872, metal ion binding	-
TRINITY_DN26244_c1_g2	23.3921	69.8408	-1.57805	3.97376e-07	5.8079e-06	down	-	-	gi|641826378|gb|KDO45601.1| hypothetical protein CISIN_1g0223952mg, partial [Citrus sinensis] 1.7e-51	gi|567863379|ref|XM_006424281.1| Citrus clementina hypothetical protein (CICLE_v10028932mg) mRNA, complete cds 2.93434e-177	-	sp|Q9FVE6|HDT1_ARATH Histone deacetylase HDT1 OS=Arabidopsis thaliana GN=HDT1 PE=1 SV=1 1.32879e-33	tr|A0A067E3Y4|A0A067E3Y4_CITSI Uncharacterized protein (Fragment) OS=Citrus sinensis GN=CISIN_1g0223952mg PE=4 SV=1 1.3e-51	GO:0005730, nucleolus;GO:0006351, transcription, DNA-templated;GO:0006355, regulation of transcription, DNA-templated;GO:0009294, DNA mediated transformation;GO:0009944, polarity specification of adaxial/abaxial axis;GO:0010162, seed dormancy process;GO:0016787, hydrolase activity;GO:0046872, metal ion binding	-
TRINITY_DN42062_c0_g1	3.52002	8.39679	-1.25425	0.00470131	0.0183545	down	-	KOG1901, KOG1901, KOG1901, Uncharacterized high-glucose-regulated protein [General function prediction only]. 8.65433e-23	gi|567922300|ref|XP_006453156.1| hypothetical protein CICLE_v10010381mg [Citrus clementina] 1.4e-49	gi|985443050|ref|XM_006474290.2| PREDICTED: Citrus sinensis uncharacterized LOC102628125 (LOC102628125), mRNA 3.54764e-126	-	sp|Q91YT7|YTHD2_MOUSE YTH domain-containing family protein 2 OS=Mus musculus GN=Ythdf2 PE=1 SV=1 3.33337e-10	tr|A0A067GCZ0|A0A067GCZ0_CITSI Uncharacterized protein (Fragment) OS=Citrus sinensis GN=CISIN_1g038459mg PE=4 SV=1 1.0e-49	GO:0000932, P-body;GO:0003723, RNA binding;GO:0005634, nucleus;GO:0005737, cytoplasm;GO:0005829, cytosol;GO:0043488, regulation of mRNA stability;GO:1903679, positive regulation of cap-independent translational initiation;GO:1990247, N6-methyladenosine-containing RNA binding	-
TRINITY_DN52440_c3_g1	9.20934	0.0001	16.4908	1.06584e-09	2.95712e-08	up	-	-	-	-	-	-	-	-	-
TRINITY_DN53057_c3_g2	51.3911	18.4387	1.47878	1.53005e-05	0.000141776	up	TIGR00846, Putative_ionic_transporter_y4hA, calcium/proton exchanger. The Ca2+:Cation Antiporter (CaCA) Family (TC 2.A.19)Proteins of the CaCA family are found ubiquitously, having been identified in animals, plants, yeast, archaea and widely divergent bacteria.All of the characterized animal proteins catalyze Ca2+:Na+ exchange although some also transport K+. The NCX1 plasma membrane protein exc…	KOG1397, KOG1397, KOG1397, Ca2+/H+ antiporter VCX1 and related proteins [Inorganic ion transport and metabolism]. 4.51334e-48	gi|567873559|ref|XP_006429369.1| hypothetical protein CICLE_v10011720mg [Citrus clementina] 6.6e-72	gi|985453033|ref|XM_006480964.2| PREDICTED: Citrus sinensis vacuolar cation/proton exchanger 3 (LOC102629587), mRNA 2.30268e-162	-	sp|Q39253|CAX1_ARATH Vacuolar cation/proton exchanger 1 OS=Arabidopsis thaliana GN=CAX1 PE=1 SV=3 6.38824e-73	tr|V4USQ3|V4USQ3_9ROSI Uncharacterized protein OS=Citrus clementina GN=CICLE_v10011720mg PE=3 SV=1 5.0e-72	GO:0005773, vacuole;GO:0005774, vacuolar membrane;GO:0006816, calcium ion transport;GO:0006882, cellular zinc ion homeostasis;GO:0009631, cold acclimation;GO:0009651, response to salt stress;GO:0009705, plant-type vacuole membrane;GO:0015369, calcium:proton antiporter activity;GO:0016020, membrane;GO:0016021, integral component of membrane;GO:0030026, cellular manganese ion homeostasis;GO:0055062…	-
TRINITY_DN23217_c0_g1	0.440236	5.75454	-3.70835	0.0023448	0.0103365	down	-	-	-	-	-	-	-	-	-
TRINITY_DN44398_c0_g3	0.0001	30.5756	-18.222	7.94204e-11	2.8558e-09	down	cd01803, Ubiquitin, Ubiquitin. Ubiquitin (includes Ubq/RPL40e and Ubq/RPS27a fusions as well as homopolymeric multiubiquitin protein chains). 5.09933e-21	KOG0003, KOG0003, KOG0003, Ubiquitin/60s ribosomal protein L40 fusion [Translation, ribosomal structure and biogenesis]. 4.39194e-22	gi|297805150|ref|XP_002870459.1| polyubiquitin [Arabidopsis lyrata subsp. lyrata] 1.1e-29	gi|985444137|ref|XM_015529274.1| PREDICTED: Citrus sinensis polyubiquitin-A-like (LOC102627936), mRNA 6.39007e-79	pfam00240, ubiquitin, Ubiquitin family. This family contains a number of ubiquitin-like proteins: SUMO (smt3 homologue), Nedd8, Elongin B, Rub1, and Parkin. A number of them are thought to carry a distinctive five-residue motif termed the proteasome-interacting motif (PIM), which may have a biologically significant role in protein delivery to proteasomes and recruitment of proteasomes to transcri…	sp|P0CG83|UBIQP_HORVU Polyubiquitin (Fragment) OS=Hordeum vulgare PE=2 SV=1 3.40038e-41	tr|D7MHY1|D7MHY1_ARALL Polyubiquitin OS=Arabidopsis lyrata subsp. lyrata GN=ARALYDRAFT_915730 PE=4 SV=1 8.3e-30	GO:0005634, nucleus;GO:0005737, cytoplasm	-
TRINITY_DN20415_c1_g1	6.21563	2.04411	1.60443	4.75632e-05	0.000378543	up	-	-	gi|568857867|ref|XP_006482485.1| PREDICTED: U-box domain-containing protein 40 [Citrus sinensis] 1.1e-43	gi|567876850|ref|XM_006430952.1| Citrus clementina hypothetical protein (CICLE_v10011415mg) mRNA, complete cds 3.48867e-120	-	sp|Q9FL17|PUB40_ARATH U-box domain-containing protein 40 OS=Arabidopsis thaliana GN=PUB40 PE=2 SV=2 1.32353e-31	tr|A0A067FYE0|A0A067FYE0_CITSI Uncharacterized protein OS=Citrus sinensis GN=CISIN_1g009036mg PE=4 SV=1 8.5e-44	GO:0004842, ubiquitin-protein transferase activity;GO:0005634, nucleus;GO:0005737, cytoplasm;GO:0016874, ligase activity	-
TRINITY_DN32953_c1_g4	33.8896	3.60998	3.23078	2.28847e-05	0.000201185	up	pfam00967, Barwin, Barwin family. 1.8734e-24	-	gi|567862724|ref|XP_006424016.1| hypothetical protein CICLE_v10029528mg [Citrus clementina] 5.6e-25	-	pfam00967, Barwin, Barwin family. 4.47571e-25	sp|P29062|PR4A_TOBAC Pathogenesis-related protein PR-4A OS=Nicotiana tabacum PE=2 SV=1 2.28222e-27	tr|V4SJP2|V4SJP2_9ROSI Uncharacterized protein OS=Citrus clementina GN=CICLE_v10029528mg PE=4 SV=1 4.2e-25	GO:0005576, extracellular region;GO:0005618, cell wall;GO:0042742, defense response to bacterium;GO:0050832, defense response to fungus	-
TRINITY_DN32953_c1_g5	13.8628	1.71002	3.01914	6.38236e-13	3.51253e-11	up	-	-	gi|1021044464|gb|KZN02245.1| hypothetical protein DCAR_010999 [Daucus carota subsp. sativus] 3.6e-13	gi|567876802|ref|XM_006430928.1| Citrus clementina hypothetical protein (CICLE_v10011669mg) mRNA, complete cds 2.92712e-81	-	-	tr|A0A067G1T5|A0A067G1T5_CITSI Uncharacterized protein OS=Citrus sinensis GN=CISIN_1g012508mg PE=4 SV=1 6.1e-13	GO:0016021, integral component of membrane	-
TRINITY_DN32953_c1_g1	8.10327	25.504	-1.65415	3.43472e-05	0.000285681	down	pfam00967, Barwin, Barwin family. 9.06018e-63	-	gi|567862722|ref|XP_006424015.1| hypothetical protein CICLE_v10029328mg [Citrus clementina] 4.3e-64	gi|567862715|ref|XM_006423949.1| Citrus clementina hypothetical protein (CICLE_v10029536mg) mRNA, complete cds 3.51331e-126	pfam00967, Barwin, Barwin family. 2.16455e-63	sp|P09761|WIN1_SOLTU Wound-induced protein WIN1 OS=Solanum tuberosum GN=WIN1 PE=2 SV=1 1.28925e-65	tr|V4SEM1|V4SEM1_9ROSI Uncharacterized protein OS=Citrus clementina GN=CICLE_v10029328mg PE=4 SV=1 3.3e-64	GO:0008061, chitin binding;GO:0042742, defense response to bacterium;GO:0050832, defense response to fungus	-
TRINITY_DN32953_c1_g3	93.2059	5.77866	4.01162	9.34963e-13	5.02983e-11	up	pfam00967, Barwin, Barwin family. 1.22158e-60	-	gi|568869144|ref|XP_006487793.1| PREDICTED: pathogenesis-related protein PR-4A [Citrus sinensis] 3.4e-63	gi|985462221|ref|XM_006487730.2| PREDICTED: Citrus sinensis pathogenesis-related protein PR-4A (LOC102578030), mRNA 7.26411e-114	pfam00967, Barwin, Barwin family. 2.91846e-61	sp|P29063|PR4B_TOBAC Pathogenesis-related protein PR-4B OS=Nicotiana tabacum PE=2 SV=1 8.24962e-63	tr|A0A067EGT0|A0A067EGT0_CITSI Uncharacterized protein OS=Citrus sinensis GN=CISIN_1g032285mg PE=4 SV=1 2.8e-62	GO:0005576, extracellular region;GO:0005618, cell wall;GO:0042742, defense response to bacterium;GO:0050832, defense response to fungus	-
TRINITY_DN52410_c5_g1	0.0001	5.97209	-15.8659	2.89916e-07	4.39214e-06	down	-	-	-	-	-	-	-	-	-
TRINITY_DN30369_c0_g2	3.29538	9.50694	-1.52854	0.000188037	0.00123113	down	PLN00156, PLN00156, histone H2AX; Provisional. 6.94619e-42	KOG1756, KOG1756, KOG1756, Histone 2A [Chromatin structure and dynamics]. 5.03204e-28	gi|567903404|ref|XP_006444190.1| hypothetical protein CICLE_v10022778mg [Citrus clementina] 4.0e-33	gi|985450808|ref|XM_006479768.2| PREDICTED: Citrus sinensis histone H2AX (LOC102619114), mRNA 2.26005e-93	pfam16211, Histone_H2A_C, C-terminus of histone H2A. 2.92019e-07	sp|O65759|H2AX_CICAR Histone H2AX OS=Cicer arietinum GN=HIS2A PE=2 SV=1 3.32963e-40	tr|V4U064|V4U064_9ROSI Histone H2A OS=Citrus clementina GN=CICLE_v10022778mg PE=3 SV=1 3.1e-33	GO:0000786, nucleosome;GO:0003677, DNA binding;GO:0005634, nucleus	-
TRINITY_DN41290_c0_g1	25.0536	3.49739	2.84067	1.74162e-14	1.26901e-12	up	cd01869, Rab1_Ypt1, Rab GTPase family 1 includes the yeast homolog Ypt1. Rab1/Ypt1 subfamily. Rab1 is found in every eukaryote and is a key regulatory component for the transport of vesicles from the ER to the Golgi apparatus. Studies on mutations of Ypt1, the yeast homolog of Rab1, showed that this protein is necessary for the budding of vesicles of the ER as well as for their transport to, and …	KOG0084, KOG0084, KOG0084, GTPase Rab1/YPT1, small G protein superfamily, and related GTP-binding proteins [Signal transduction mechanisms, Intracellular trafficking, secretion, and vesicular transport]. 9.80548e-20	gi|743831262|ref|XP_010934636.1| PREDICTED: GTP-binding protein YPTM2-like isoform X3 [Elaeis guineensis] 8.0e-11	gi|1027110507|ref|XM_008240173.2| PREDICTED: Prunus mume ras-related protein RABD2c (LOC103337032), mRNA 5.82514e-30	pfam00071, Ras, Ras family. Includes sub-families Ras, Rab, Rac, Ral, Ran, Rap Ypt1 and more. Shares P-loop motif with GTP_EFTU, arf and myosin_head. See pfam00009 pfam00025, pfam00063. As regards Rab GTPases, these are important regulators of vesicle formation, motility and fusion. They share a fold in common with all Ras GTPases: this is a six-stranded beta-sheet surrounded by five alpha-helice…	sp|Q9FPJ4|RAD2B_ARATH Ras-related protein RABD2b OS=Arabidopsis thaliana GN=RABD2B PE=2 SV=1 5.01722e-21	tr|A0A0E0JK43|A0A0E0JK43_ORYPU Uncharacterized protein OS=Oryza punctata PE=4 SV=1 2.6e-09	GO:0000139, Golgi membrane;GO:0005525, GTP binding;GO:0005622, intracellular;GO:0005789, endoplasmic reticulum membrane;GO:0005794, Golgi apparatus;GO:0005886, plasma membrane;GO:0006888, ER to Golgi vesicle-mediated transport;GO:0007264, small GTPase mediated signal transduction;GO:0009860, pollen tube growth;GO:0015031, protein transport	-
TRINITY_DN41290_c0_g3	37.2053	7.59113	2.29312	3.33814e-11	1.30318e-09	up	-	-	-	gi|731437700|ref|XM_010649191.1| PREDICTED: Vitis vinifera GTP-binding protein YPTM2 (LOC100248422), mRNA 2.47422e-15	-	-	-	-	-
TRINITY_DN41290_c0_g5	9.37703	1.56181	2.58592	5.63313e-09	1.31749e-07	up	cd01869, Rab1_Ypt1, Rab GTPase family 1 includes the yeast homolog Ypt1. Rab1/Ypt1 subfamily. Rab1 is found in every eukaryote and is a key regulatory component for the transport of vesicles from the ER to the Golgi apparatus. Studies on mutations of Ypt1, the yeast homolog of Rab1, showed that this protein is necessary for the budding of vesicles of the ER as well as for their transport to, and …	KOG0084, KOG0084, KOG0084, GTPase Rab1/YPT1, small G protein superfamily, and related GTP-binding proteins [Signal transduction mechanisms, Intracellular trafficking, secretion, and vesicular transport]. 1.13678e-16	gi|823147718|ref|XP_012473774.1| PREDICTED: ras-related protein RABD2a-like [Gossypium raimondii] 9.1e-15	gi|985446646|ref|XM_006477048.2| PREDICTED: Citrus sinensis GTP-binding protein YPTM2 (LOC102609189), mRNA 6.83519e-57	-	sp|P40392|RIC1_ORYSJ Ras-related protein RIC1 OS=Oryza sativa subsp. japonica GN=RIC1 PE=2 SV=2 7.02667e-18	tr|K3YUH6|K3YUH6_SETIT Uncharacterized protein OS=Setaria italica GN=Si017922m.g PE=4 SV=1 1.2e-14	GO:0000139, Golgi membrane;GO:0005525, GTP binding;GO:0005622, intracellular;GO:0005789, endoplasmic reticulum membrane;GO:0005886, plasma membrane;GO:0006888, ER to Golgi vesicle-mediated transport;GO:0007264, small GTPase mediated signal transduction;GO:0015031, protein transport	-
TRINITY_DN41290_c0_g4	19.2018	4.56333	2.07308	1.60863e-11	6.77547e-10	up	cd01869, Rab1_Ypt1, Rab GTPase family 1 includes the yeast homolog Ypt1. Rab1/Ypt1 subfamily. Rab1 is found in every eukaryote and is a key regulatory component for the transport of vesicles from the ER to the Golgi apparatus. Studies on mutations of Ypt1, the yeast homolog of Rab1, showed that this protein is necessary for the budding of vesicles of the ER as well as for their transport to, and …	KOG0084, KOG0084, KOG0084, GTPase Rab1/YPT1, small G protein superfamily, and related GTP-binding proteins [Signal transduction mechanisms, Intracellular trafficking, secretion, and vesicular transport]. 7.83495e-101	gi|568846541|ref|XP_006477111.1| PREDICTED: GTP-binding protein YPTM2 [Citrus sinensis] 3.2e-91	gi|985446646|ref|XM_006477048.2| PREDICTED: Citrus sinensis GTP-binding protein YPTM2 (LOC102609189), mRNA 0.0	pfam00071, Ras, Ras family. Includes sub-families Ras, Rab, Rac, Ral, Ran, Rap Ypt1 and more. Shares P-loop motif with GTP_EFTU, arf and myosin_head. See pfam00009 pfam00025, pfam00063. As regards Rab GTPases, these are important regulators of vesicle formation, motility and fusion. They share a fold in common with all Ras GTPases: this is a six-stranded beta-sheet surrounded by five alpha-helice…	sp|Q05737|YPTM2_MAIZE GTP-binding protein YPTM2 OS=Zea mays GN=YPTM2 PE=2 SV=1 8.24817e-118	tr|A0A067ET71|A0A067ET71_CITSI Uncharacterized protein OS=Citrus sinensis GN=CISIN_1g028792mg PE=4 SV=1 2.4e-91	GO:0005525, GTP binding;GO:0005622, intracellular;GO:0005886, plasma membrane;GO:0007264, small GTPase mediated signal transduction;GO:0015031, protein transport	-
TRINITY_DN23851_c1_g5	16.1704	5.83686	1.47009	0.000109064	0.000774184	up	PLN00188, PLN00188, enhanced disease resistance protein (EDR2); Provisional. 1.62826e-60	-	gi|641819955|gb|KDO40082.1| hypothetical protein CISIN_1g010823mg [Citrus sinensis] 1.5e-50	gi|985471425|ref|XM_015525766.1| PREDICTED: Citrus sinensis protein ENHANCED DISEASE RESISTANCE 2 (LOC102612549), mRNA 3.05284e-129	-	sp|F4JSE7|EDR2_ARATH Protein ENHANCED DISEASE RESISTANCE 2 OS=Arabidopsis thaliana GN=EDR2 PE=2 SV=1 1.01332e-54	tr|V4SYF0|V4SYF0_9ROSI Uncharacterized protein OS=Citrus clementina GN=CICLE_v10000699mg PE=4 SV=1 1.1e-50	GO:0005789, endoplasmic reticulum membrane;GO:0005886, plasma membrane;GO:0008289, lipid binding;GO:0009626, plant-type hypersensitive response;GO:0009723, response to ethylene;GO:0009751, response to salicylic acid;GO:0009873, ethylene-activated signaling pathway;GO:0010008, endosome membrane;GO:0016021, integral component of membrane;GO:0070273, phosphatidylinositol-4-phosphate binding;GO:19000…	-
TRINITY_DN35776_c0_g2	7.60921	15.3066	-1.00833	0.0119564	0.0392134	down	-	-	-	gi|985433255|ref|XM_006467678.2| PREDICTED: Citrus sinensis protein NUCLEAR FUSION DEFECTIVE 6, chloroplastic/mitochondrial-like (LOC102611622), transcript variant X4, mRNA 1.6908e-17	-	-	-	-	-
TRINITY_DN40271_c1_g1	49.0858	139.459	-1.50646	1.04304e-14	7.87207e-13	down	pfam04398, DUF538, Protein of unknown function, DUF538. This family consists of several plant proteins of unknown function. 8.68424e-22	-	gi|641835168|gb|KDO54148.1| hypothetical protein CISIN_1g032059mg [Citrus sinensis] 5.8e-61	gi|985445554|ref|XM_006475661.2| PREDICTED: Citrus sinensis uncharacterized LOC102621565 (LOC102621565), transcript variant X4, mRNA 2.6778e-137	pfam04398, DUF538, Protein of unknown function, DUF538. This family consists of several plant proteins of unknown function. 2.07474e-22	sp|Q9M015|Y5161_ARATH Uncharacterized protein At5g01610 OS=Arabidopsis thaliana GN=At5g01610 PE=1 SV=1 4.56899e-06	tr|A0A067EGE6|A0A067EGE6_CITSI Uncharacterized protein OS=Citrus sinensis GN=CISIN_1g032059mg PE=4 SV=1 4.4e-61	-	-
TRINITY_DN37413_c1_g3	0.0001	10.235	-16.6431	3.3754e-14	2.33888e-12	down	-	-	gi|568864827|ref|XP_006485790.1| PREDICTED: TMV resistance protein N-like [Citrus sinensis] 2.6e-31	gi|567898539|ref|XM_006441695.1| Citrus clementina hypothetical protein (CICLE_v10018627mg) mRNA, complete cds 4.86033e-25	-	sp|Q40392|TMVRN_NICGU TMV resistance protein N OS=Nicotiana glutinosa GN=N PE=1 SV=1 8.8317e-15	tr|V4TWE5|V4TWE5_9ROSI Uncharacterized protein OS=Citrus clementina GN=CICLE_v10018595mg PE=4 SV=1 3.4e-31	GO:0005524, ATP binding;GO:0005737, cytoplasm;GO:0006952, defense response;GO:0007165, signal transduction;GO:0009626, plant-type hypersensitive response;GO:0043531, ADP binding	-
TRINITY_DN37413_c1_g4	0.0001	5.52414	-15.7535	5.917e-09	1.37407e-07	down	-	-	gi|567898540|ref|XP_006441758.1| hypothetical protein CICLE_v10018627mg [Citrus clementina] 2.7e-29	-	-	sp|Q9SCX7|RPS4R_ARATH Inactive disease resistance protein RPS4 OS=Arabidopsis thaliana GN=RPS4 PE=3 SV=1 9.92561e-10	tr|V4T457|V4T457_9ROSI Uncharacterized protein OS=Citrus clementina GN=CICLE_v10018627mg PE=4 SV=1 2.1e-29	GO:0005634, nucleus;GO:0006952, defense response;GO:0007165, signal transduction;GO:0043531, ADP binding	-
TRINITY_DN40609_c2_g3	2.64189	8.34717	-1.65971	5.87276e-05	0.000454966	down	-	KOG0483, KOG0483, KOG0483, Transcription factor HEX, contains HOX and HALZ domains [Transcription]. 9.65038e-13	gi|641860110|gb|KDO78799.1| hypothetical protein CISIN_1g022713mg [Citrus sinensis] 5.9e-30	gi|567867074|ref|XM_006426097.1| Citrus clementina hypothetical protein (CICLE_v10026197mg) mRNA, complete cds 3.97317e-84	-	sp|P46604|HAT22_ARATH Homeobox-leucine zipper protein HAT22 OS=Arabidopsis thaliana GN=HAT22 PE=1 SV=1 1.06952e-35	tr|A0A067GU09|A0A067GU09_CITSI Uncharacterized protein OS=Citrus sinensis GN=CISIN_1g022713mg PE=4 SV=1 4.5e-30	GO:0003677, DNA binding;GO:0003700, DNA binding transcription factor activity;GO:0005634, nucleus;GO:0006351, transcription, DNA-templated;GO:0009735, response to cytokinin;GO:0043565, sequence-specific DNA binding	-
TRINITY_DN26502_c1_g2	5.66172	2.26792	1.31987	0.00424875	0.016889	up	-	-	gi|567877393|ref|XP_006431286.1| hypothetical protein CICLE_v10010896mg [Citrus clementina] 6.3e-52	gi|985454932|ref|XM_006482680.2| PREDICTED: Citrus sinensis uncharacterized LOC102629487 (LOC102629487), transcript variant X3, mRNA 2.63115e-106	-	-	tr|V4T4P4|V4T4P4_9ROSI Uncharacterized protein OS=Citrus clementina GN=CICLE_v10010896mg PE=4 SV=1 4.8e-52	-	-
TRINITY_DN26502_c1_g1	3.85243	17.6888	-2.199	4.62101e-08	8.6123e-07	down	-	-	gi|567877393|ref|XP_006431286.1| hypothetical protein CICLE_v10010896mg [Citrus clementina] 9.2e-79	gi|985454931|ref|XM_006482679.2| PREDICTED: Citrus sinensis uncharacterized LOC102629487 (LOC102629487), transcript variant X2, mRNA 0.0	-	-	tr|V4T4P4|V4T4P4_9ROSI Uncharacterized protein OS=Citrus clementina GN=CICLE_v10010896mg PE=4 SV=1 7.0e-79	-	-
TRINITY_DN34738_c0_g1	6.73789	26.853	-1.99472	0.00110508	0.00552178	down	PLN03210, PLN03210, Resistant to P. syringae 6; Provisional. 1.62544e-19	-	gi|568849894|ref|XP_006478671.1| PREDICTED: disease resistance protein RPS4-like [Citrus sinensis] 1.8e-33	-	-	sp|Q9SZ67|WRK19_ARATH Probable WRKY transcription factor 19 OS=Arabidopsis thaliana GN=WRKY19 PE=2 SV=1 3.39993e-25	tr|A0A067DKK2|A0A067DKK2_CITSI Uncharacterized protein (Fragment) OS=Citrus sinensis GN=CISIN_1g042374mg PE=4 SV=1 3.0e-33	GO:0003700, DNA binding transcription factor activity;GO:0004674, protein serine/threonine kinase activity;GO:0005524, ATP binding;GO:0005634, nucleus;GO:0006351, transcription, DNA-templated;GO:0006952, defense response;GO:0007165, signal transduction;GO:0009941, chloroplast envelope;GO:0043531, ADP binding;GO:0043565, sequence-specific DNA binding	-
TRINITY_DN27414_c0_g5	9.47923	35.4207	-1.90175	2.61816e-10	8.35842e-09	down	-	-	gi|641833315|gb|KDO52331.1| hypothetical protein CISIN_1g000769mg [Citrus sinensis] 1.2e-48	gi|985429993|ref|XM_015529871.1| PREDICTED: Citrus sinensis mediator of RNA polymerase II transcription subunit 15a (LOC102616712), transcript variant X2, mRNA 1.76339e-155	-	sp|F4I171|MD15A_ARATH Mediator of RNA polymerase II transcription subunit 15a OS=Arabidopsis thaliana GN=MED15A PE=1 SV=1 6.93094e-38	tr|A0A067EN32|A0A067EN32_CITSI Uncharacterized protein OS=Citrus sinensis GN=CISIN_1g000769mg PE=4 SV=1 9.5e-49	GO:0003712, transcription cofactor activity;GO:0005634, nucleus;GO:0006351, transcription, DNA-templated;GO:0006355, regulation of transcription, DNA-templated;GO:0009751, response to salicylic acid;GO:0016592, mediator complex	-
TRINITY_DN49271_c1_g2	0.0001	6.24091	-15.9295	1.902e-06	2.31228e-05	down	-	-	-	-	-	-	tr|V4TTD2|V4TTD2_9ROSI Uncharacterized protein OS=Citrus clementina GN=CICLE_v10009480mg PE=4 SV=1 7.8e-06	-	-
TRINITY_DN50216_c0_g1	1.84793	5.30463	-1.52134	0.00359477	0.0147285	down	PLN02994, PLN02994, 1-aminocyclopropane-1-carboxylate synthase. 4.03717e-19	KOG0256, KOG0256, KOG0256, 1-aminocyclopropane-1-carboxylate synthase, and related proteins [Signal transduction mechanisms]. 1.07254e-18	gi|567858166|ref|XP_006421766.1| hypothetical protein CICLE_v10006462mg [Citrus clementina] 3.6e-68	gi|985466146|ref|XM_006490195.2| PREDICTED: Citrus sinensis probable aminotransferase ACS12 (LOC102624941), mRNA 7.08961e-148	-	sp|Q8GYY0|1A112_ARATH Probable aminotransferase ACS12 OS=Arabidopsis thaliana GN=ACS12 PE=2 SV=2 1.14848e-62	tr|V4SDE8|V4SDE8_9ROSI Uncharacterized protein OS=Citrus clementina GN=CICLE_v10006462mg PE=4 SV=1 2.8e-68	GO:0003824, catalytic activity;GO:0008483, transaminase activity;GO:0009058, biosynthetic process;GO:0016021, integral component of membrane;GO:0030170, pyridoxal phosphate binding	-
TRINITY_DN24413_c0_g1	0.0990703	11.7472	-6.88965	1.6e-12	8.16602e-11	down	PLN00139, PLN00139, hypothetical protein; Provisional. 1.7326e-14	-	gi|567868501|ref|XP_006426873.1| hypothetical protein CICLE_v10025881mg [Citrus clementina] 8.8e-26	gi|985430770|ref|XM_006465634.2| PREDICTED: Citrus sinensis clavaminate synthase-like protein At3g21360 (LOC102611518), mRNA 7.4278e-34	-	sp|Q9LIG0|Y3136_ARATH Clavaminate synthase-like protein At3g21360 OS=Arabidopsis thaliana GN=At3g21360 PE=1 SV=1 3.08034e-25	tr|A0A067E9Q4|A0A067E9Q4_CITSI Uncharacterized protein OS=Citrus sinensis GN=CISIN_1g019661mg PE=4 SV=1 6.7e-26	GO:0005634, nucleus;GO:0016491, oxidoreductase activity;GO:0046872, metal ion binding	-
TRINITY_DN43743_c1_g5	28.7739	13.0175	1.14431	1.43498e-05	0.000134338	up	-	-	gi|641844475|gb|KDO63368.1| hypothetical protein CISIN_1g0404431mg, partial [Citrus sinensis] 1.3e-63	gi|985435063|ref|XM_006468951.2| PREDICTED: Citrus sinensis calcium homeostasis endoplasmic reticulum protein (LOC102606916), transcript variant X1, mRNA ;gi|985435064|ref|XM_015527310.1| PREDICTED: Citrus sinensis calcium homeostasis endoplasmic reticulum protein (LOC102606916), transcript variant X2, mRNA 4.27652e-169	-	-	tr|A0A067F7P7|A0A067F7P7_CITSI Uncharacterized protein (Fragment) OS=Citrus sinensis GN=CISIN_1g0404431mg PE=4 SV=1 9.8e-64	-	-
TRINITY_DN44983_c1_g2	38.6457	16.375	1.23881	0.000378294	0.00223737	up	TIGR01179, UDP-glucose_4-epimerase, UDP-glucose-4-epimerase GalE. Alternate name: UDPgalactose 4-epimerase This enzyme interconverts UDP-glucose and UDP-galactose. A set of related proteins, some of which are tentatively identified as UDP-glucose-4-epimerase in Thermotoga maritima, Bacillus halodurans, and several archaea, but deeply branched from this set and lacking experimental evidence, are e…	KOG1371, KOG1371, KOG1371, UDP-glucose 4-epimerase/UDP-sulfoquinovose synthase [Cell wall/membrane/envelope biogenesis]. 1.83577e-91	gi|641845448|gb|KDO64336.1| hypothetical protein CISIN_1g016208mg [Citrus sinensis] 1.3e-153	gi|567874326|ref|XM_006429690.1| Citrus clementina hypothetical protein (CICLE_v10011917mg) mRNA, complete cds 0.0	pfam01370, Epimerase, NAD dependent epimerase/dehydratase family. This family of proteins utilize NAD as a cofactor. The proteins in this family use nucleotide-sugar substrates for a variety of chemical reactions. 5.97475e-19	sp|Q8H0B6|ARAE2_ORYSJ Probable UDP-arabinose 4-epimerase 2 OS=Oryza sativa subsp. japonica GN=UEL-2 PE=2 SV=1 0.0	tr|A0A067FMC4|A0A067FMC4_CITSI Uncharacterized protein OS=Citrus sinensis GN=CISIN_1g016208mg PE=3 SV=1 9.7e-154	GO:0003978, UDP-glucose 4-epimerase activity;GO:0006012, galactose metabolic process;GO:0016021, integral component of membrane;GO:0032580, Golgi cisterna membrane;GO:0033358, UDP-L-arabinose biosynthetic process;GO:0045227, capsule polysaccharide biosynthetic process;GO:0050373, UDP-arabinose 4-epimerase activity	K12448-ko00520 Amino sugar and nucleotide sugar metabolism
TRINITY_DN44983_c1_g1	8.60509	4.20424	1.03335	0.00445267	0.017552	up	cd05247, UDP_G4E_1_SDR_e, UDP-glucose 4 epimerase, subgroup 1, extended (e) SDRs. UDP-glucose 4 epimerase (aka UDP-galactose-4-epimerase), is a homodimeric extended SDR. It catalyzes the NAD-dependent conversion of UDP-galactose to UDP-glucose, the final step in Leloir galactose synthesis. This subgroup has the characteristic active site tetrad and NAD-binding motif of the extended SDRs. Extended…	KOG1371, KOG1371, KOG1371, UDP-glucose 4-epimerase/UDP-sulfoquinovose synthase [Cell wall/membrane/envelope biogenesis]. 3.27604e-16	gi|641845448|gb|KDO64336.1| hypothetical protein CISIN_1g016208mg [Citrus sinensis] 1.6e-49	gi|985453228|ref|XM_006481282.2| PREDICTED: Citrus sinensis UDP-arabinose 4-epimerase 1-like (LOC102618628), transcript variant X5, mRNA 4.28689e-110	-	sp|Q9SA77|ARAE1_ARATH UDP-arabinose 4-epimerase 1 OS=Arabidopsis thaliana GN=MUR4 PE=1 SV=1 3.92197e-55	tr|A0A067FMC4|A0A067FMC4_CITSI Uncharacterized protein OS=Citrus sinensis GN=CISIN_1g016208mg PE=3 SV=1 1.2e-49	GO:0003978, UDP-glucose 4-epimerase activity;GO:0005794, Golgi apparatus;GO:0006012, galactose metabolic process;GO:0009832, plant-type cell wall biogenesis;GO:0016021, integral component of membrane;GO:0019567, arabinose biosynthetic process;GO:0032580, Golgi cisterna membrane;GO:0033358, UDP-L-arabinose biosynthetic process;GO:0045227, capsule polysaccharide biosynthetic process;GO:0050373, UDP…	-
TRINITY_DN19818_c0_g1	14.462	6.77178	1.09466	0.0019312	0.0088046	up	-	-	gi|567921122|ref|XP_006452567.1| hypothetical protein CICLE_v10008892mg [Citrus clementina] 2.9e-25	-	-	-	tr|A0A067EVF1|A0A067EVF1_CITSI Uncharacterized protein OS=Citrus sinensis GN=CISIN_1g043575mg PE=4 SV=1 2.2e-25	-	-
TRINITY_DN38794_c0_g3	0.337956	5.3415	-3.98234	2.38239e-09	6.08208e-08	down	-	-	gi|641830283|gb|KDO49375.1| hypothetical protein CISIN_1g022955mg [Citrus sinensis] 1.0e-09	-	-	-	tr|A0A067E661|A0A067E661_CITSI Uncharacterized protein OS=Citrus sinensis GN=CISIN_1g022955mg PE=4 SV=1 7.7e-10	GO:0016021, integral component of membrane	-
TRINITY_DN45165_c0_g5	27.5651	11.4237	1.27081	1.42577e-05	0.000133586	up	-	-	-	gi|567883918|ref|XM_006434455.1| Citrus clementina hypothetical protein (CICLE_v10002494mg) mRNA, complete cds 9.47038e-70	-	-	-	-	-
TRINITY_DN43777_c2_g4	0.0001	8.94718	-16.4491	2.8314e-12	1.38267e-10	down	-	-	-	-	-	-	-	-	-
TRINITY_DN5939_c0_g1	5.79636	24.1218	-2.05712	5.30029e-05	0.000415639	down	-	-	-	-	-	-	-	-	-
TRINITY_DN49547_c0_g5	4.86682	11.7379	-1.27013	0.00872396	0.0304429	down	pfam01453, B_lectin, D-mannose binding lectin. These proteins include mannose-specific lectins from plants as well as bacteriocins from bacteria. 2.20652e-15	-	gi|641814568|gb|KDO37897.1| hypothetical protein CISIN_1g046493mg, partial [Citrus sinensis] 7.2e-46	gi|985430441|ref|XM_006465268.2| PREDICTED: Citrus sinensis G-type lectin S-receptor-like serine/threonine-protein kinase SD2-5 (LOC102623962), mRNA 1.59567e-106	pfam01453, B_lectin, D-mannose binding lectin. These proteins include mannose-specific lectins from plants as well as bacteriocins from bacteria. 5.27157e-16	sp|Q8RWZ5|SD25_ARATH G-type lectin S-receptor-like serine/threonine-protein kinase SD2-5 OS=Arabidopsis thaliana GN=SD25 PE=1 SV=1 3.22526e-25	tr|A0A067DFT8|A0A067DFT8_CITSI Uncharacterized protein (Fragment) OS=Citrus sinensis GN=CISIN_1g046493mg PE=3 SV=1 5.5e-46	GO:0004672, protein kinase activity;GO:0004674, protein serine/threonine kinase activity;GO:0005516, calmodulin binding;GO:0005524, ATP binding;GO:0005886, plasma membrane;GO:0016021, integral component of membrane;GO:0030246, carbohydrate binding;GO:0031625, ubiquitin protein ligase binding;GO:0046777, protein autophosphorylation	-
TRINITY_DN38805_c2_g3	0.103529	6.15096	-5.8927	6.10408e-05	0.000470099	down	-	-	-	gi|985458112|ref|XM_015532281.1| PREDICTED: Citrus sinensis coiled-coil domain-containing protein SCD2-like (LOC102606790), transcript variant X2, mRNA 9.14778e-15	-	-	-	-	-
TRINITY_DN37124_c0_g2	21.8092	45.611	-1.06444	0.000190011	0.00124144	down	-	-	gi|567891541|ref|XP_006438291.1| hypothetical protein CICLE_v10032003mg [Citrus clementina] 3.7e-127	gi|985456675|ref|XM_006483867.2| PREDICTED: Citrus sinensis uncharacterized LOC102609411 (LOC102609411), transcript variant X1, mRNA 0.0	-	-	tr|A0A067H401|A0A067H401_CITSI Uncharacterized protein OS=Citrus sinensis GN=CISIN_1g019243mg PE=4 SV=1 2.8e-127	GO:0016021, integral component of membrane	-
TRINITY_DN42906_c4_g1	0.0996187	7.51205	-6.23665	1.73457e-05	0.000158251	down	-	-	-	-	-	-	-	-	-
TRINITY_DN18151_c0_g1	3.94696	8.94328	-1.18006	0.00669634	0.0245322	down	-	-	gi|641857828|gb|KDO76573.1| hypothetical protein CISIN_1g000801mg [Citrus sinensis] 4.5e-30	-	-	-	tr|A0A067GMB6|A0A067GMB6_CITSI Uncharacterized protein OS=Citrus sinensis GN=CISIN_1g000801mg PE=4 SV=1 3.5e-30	GO:0008270, zinc ion binding	-
TRINITY_DN37375_c0_g3	14.9541	4.52695	1.72393	1.50088e-06	1.8754e-05	up	pfam14215, bHLH-MYC_N, bHLH-MYC and R2R3-MYB transcription factors N-terminal. This is the N-terminal region of a family of MYB and MYC transcription factors. The DNA-binding HLH domain is further downstream, pfam00010. Members of the MYB and MYC family regulate the biosynthesis of phenylpropanoids in several plant species (DOI:10.1007/s11295-009-0232-y). 2.33182e-07	-	gi|985467053|ref|XP_015389693.1| PREDICTED: transcription factor MYC2-like [Citrus sinensis] 1.7e-24	gi|985467052|ref|XM_015534207.1| PREDICTED: Citrus sinensis transcription factor MYC2-like (LOC107178701), mRNA 4.03115e-68	pfam14215, bHLH-MYC_N, bHLH-MYC and R2R3-MYB transcription factors N-terminal. This is the N-terminal region of a family of MYB and MYC transcription factors. The DNA-binding HLH domain is further downstream, pfam00010. Members of the MYB and MYC family regulate the biosynthesis of phenylpropanoids in several plant species (DOI:10.1007/s11295-009-0232-y). 5.57093e-08	sp|Q39204|MYC2_ARATH Transcription factor MYC2 OS=Arabidopsis thaliana GN=MYC2 PE=1 SV=2 1.39948e-10	tr|V4VX95|V4VX95_9ROSI Uncharacterized protein OS=Citrus clementina GN=CICLE_v10019749mg PE=4 SV=1 2.2e-24	GO:0003677, DNA binding;GO:0003700, DNA binding transcription factor activity;GO:0005634, nucleus;GO:0006351, transcription, DNA-templated;GO:0009269, response to desiccation;GO:0009611, response to wounding;GO:0009737, response to abscisic acid;GO:0009738, abscisic acid-activated signaling pathway;GO:0009753, response to jasmonic acid;GO:0009963, positive regulation of flavonoid biosynthetic pro…	-
TRINITY_DN52732_c3_g2	1.32169	6.88277	-2.3806	4.86149e-07	6.93346e-06	down	-	-	gi|567923288|ref|XP_006453650.1| hypothetical protein CICLE_v10009097mg [Citrus clementina] 1.3e-28	gi|567923291|ref|XM_006453589.1| Citrus clementina hypothetical protein (CICLE_v10009097mg) mRNA, complete cds 1.33929e-116	-	-	tr|V4WJD8|V4WJD8_9ROSI Uncharacterized protein OS=Citrus clementina GN=CICLE_v10009097mg PE=4 SV=1 1.0e-28	-	-
TRINITY_DN33703_c1_g1	9.73695	4.70241	1.05007	6.4683e-07	8.93118e-06	up	cd14066, STKc_IRAK, Catalytic domain of the Serine/Threonine kinases, Interleukin-1 Receptor Associated Kinases and related STKs. STKs catalyze the transfer of the gamma-phosphoryl group from ATP to serine/threonine residues on protein substrates. IRAKs are involved in Toll-like receptor (TLR) and interleukin-1 (IL-1) signalling pathways, and are thus critical in regulating innate immune response…	KOG1187, KOG1187, KOG1187, Serine/threonine protein kinase [Signal transduction mechanisms]. 1.35466e-19	gi|568842647|ref|XP_006475248.1| PREDICTED: G-type lectin S-receptor-like serine/threonine-protein kinase At4g27290 [Citrus sinensis] 6.1e-58	gi|985444303|ref|XM_006475185.2| PREDICTED: Citrus sinensis G-type lectin S-receptor-like serine/threonine-protein kinase At4g27290 (LOC102617855), mRNA 1.79269e-101	pfam00069, Pkinase, Protein kinase domain. 2.68582e-09	sp|O81833|SD11_ARATH G-type lectin S-receptor-like serine/threonine-protein kinase SD1-1 OS=Arabidopsis thaliana GN=SD11 PE=1 SV=1 1.85152e-54	tr|V4WFF6|V4WFF6_9ROSI Uncharacterized protein OS=Citrus clementina GN=CICLE_v10008568mg PE=4 SV=1 4.7e-58	GO:0004674, protein serine/threonine kinase activity;GO:0005516, calmodulin binding;GO:0005524, ATP binding;GO:0005886, plasma membrane;GO:0006468, protein phosphorylation;GO:0006952, defense response;GO:0009506, plasmodesma;GO:0016021, integral component of membrane;GO:0030246, carbohydrate binding;GO:0031625, ubiquitin protein ligase binding;GO:0048544, recognition of pollen	-
TRINITY_DN34459_c3_g3	0.0001	6.64334	-16.0196	3.07962e-10	9.67518e-09	down	-	-	-	-	-	-	-	-	-
TRINITY_DN34459_c3_g2	6.93509	1.53387	2.17674	0.00462084	0.0181042	up	-	-	-	-	-	-	-	-	-
TRINITY_DN39325_c1_g4	171.829	35.5977	2.27112	7.85849e-10	2.24387e-08	up	PLN02353, PLN02353, probable UDP-glucose 6-dehydrogenase. 1.58572e-74	KOG2666, KOG2666, KOG2666, UDP-glucose/GDP-mannose dehydrogenase [Carbohydrate transport and metabolism, Signal transduction mechanisms]. 5.22345e-73	gi|567877365|ref|XP_006431272.1| hypothetical protein CICLE_v10011622mg [Citrus clementina] 6.1e-66	gi|567877364|ref|XM_006431209.1| Citrus clementina hypothetical protein (CICLE_v10011622mg) mRNA, complete cds 1.99488e-141	pfam03720, UDPG_MGDP_dh_C, UDP-glucose/GDP-mannose dehydrogenase family, UDP binding domain. The UDP-glucose/GDP-mannose dehydrogenaseses are a small group of enzymes which possesses the ability to catalyze the NAD-dependent 2-fold oxidation of an alcohol to an acid without the release of an aldehyde intermediate. 1.46343e-10	sp|Q96558|UGDH1_SOYBN UDP-glucose 6-dehydrogenase 1 OS=Glycine max GN=UGD1 PE=2 SV=1 1.50415e-79	tr|V4SUT4|V4SUT4_9ROSI UDP-glucose 6-dehydrogenase OS=Citrus clementina GN=CICLE_v10011622mg PE=3 SV=1 4.7e-66	GO:0003979, UDP-glucose 6-dehydrogenase activity;GO:0005634, nucleus;GO:0005829, cytosol;GO:0005975, carbohydrate metabolic process;GO:0006024, glycosaminoglycan biosynthetic process;GO:0006065, UDP-glucuronate biosynthetic process;GO:0051287, NAD binding	-
TRINITY_DN39325_c1_g1	30.7202	12.3995	1.3089	3.4969e-06	3.93612e-05	up	PLN02353, PLN02353, probable UDP-glucose 6-dehydrogenase. 2.17722e-64	KOG2666, KOG2666, KOG2666, UDP-glucose/GDP-mannose dehydrogenase [Carbohydrate transport and metabolism, Signal transduction mechanisms]. 1.50823e-63	gi|567877365|ref|XP_006431272.1| hypothetical protein CICLE_v10011622mg [Citrus clementina] 1.5e-64	gi|567877364|ref|XM_006431209.1| Citrus clementina hypothetical protein (CICLE_v10011622mg) mRNA, complete cds 0.0	pfam03720, UDPG_MGDP_dh_C, UDP-glucose/GDP-mannose dehydrogenase family, UDP binding domain. The UDP-glucose/GDP-mannose dehydrogenaseses are a small group of enzymes which possesses the ability to catalyze the NAD-dependent 2-fold oxidation of an alcohol to an acid without the release of an aldehyde intermediate. 1.26626e-08	sp|Q96558|UGDH1_SOYBN UDP-glucose 6-dehydrogenase 1 OS=Glycine max GN=UGD1 PE=2 SV=1 6.99929e-72	tr|V4SUT4|V4SUT4_9ROSI UDP-glucose 6-dehydrogenase OS=Citrus clementina GN=CICLE_v10011622mg PE=3 SV=1 1.2e-64	GO:0003979, UDP-glucose 6-dehydrogenase activity;GO:0005634, nucleus;GO:0005829, cytosol;GO:0005975, carbohydrate metabolic process;GO:0006024, glycosaminoglycan biosynthetic process;GO:0006065, UDP-glucuronate biosynthetic process;GO:0051287, NAD binding	-
TRINITY_DN25655_c0_g1	5.81941	0.410911	3.82397	3.36307e-09	8.27006e-08	up	pfam03018, Dirigent, Dirigent-like protein. This family contains a number of proteins which are induced during disease response in plants. Members of this family are involved in lignification. 6.89083e-58	-	gi|567907095|ref|XP_006445861.1| hypothetical protein CICLE_v10018248mg [Citrus clementina] 5.8e-81	gi|567907094|ref|XM_006445798.1| Citrus clementina hypothetical protein (CICLE_v10018248mg) mRNA, complete cds ;gi|568879597|ref|XM_006492677.1| PREDICTED: Citrus sinensis dirigent protein 22 (LOC102610249), mRNA 3.80647e-176	pfam03018, Dirigent, Dirigent-like protein. This family contains a number of proteins which are induced during disease response in plants. Members of this family are involved in lignification. 1.64628e-58	sp|Q9C523|DIR19_ARATH Dirigent protein 19 OS=Arabidopsis thaliana GN=DIR19 PE=2 SV=1 8.27773e-73	tr|V4UA46|V4UA46_9ROSI Uncharacterized protein OS=Citrus clementina GN=CICLE_v10018248mg PE=4 SV=1 4.5e-81	GO:0009699, phenylpropanoid biosynthetic process;GO:0016021, integral component of membrane;GO:0042349, guiding stereospecific synthesis activity;GO:0048046, apoplast	-
TRINITY_DN30032_c1_g1	0.0001	14.1025	-17.1056	8.18906e-13	4.44005e-11	down	-	-	-	-	-	-	-	-	-
TRINITY_DN53259_c6_g1	12.7107	27.9247	-1.13549	0.00365004	0.0149176	down	COG5108, RPO41, Mitochondrial DNA-directed RNA polymerase [Transcription]. 9.67459e-59	KOG1038, KOG1038, KOG1038, Mitochondrial/chloroplast DNA-directed RNA polymerase RPO41, provides primers for DNA replication-initiation [Transcription, Replication, recombination and repair]. 0.0	gi|641851370|gb|KDO70241.1| hypothetical protein CISIN_1g002019mg [Citrus sinensis] 5.5e-291	gi|985456885|ref|XM_006484212.2| PREDICTED: Citrus sinensis DNA-directed RNA polymerase 1B, mitochondrial (LOC102630262), mRNA 0.0	pfam00940, RNA_pol, DNA-dependent RNA polymerase. This is a family of single chain RNA polymerases. 6.87327e-25	sp|Q93Y94|RPOT1_NICSY DNA-directed RNA polymerase 1, mitochondrial OS=Nicotiana sylvestris GN=RPOT1 PE=2 SV=1 0.0	tr|A0A067FVT5|A0A067FVT5_CITSI DNA-directed RNA polymerase OS=Citrus sinensis GN=CISIN_1g002019mg PE=3 SV=1 4.2e-291	GO:0003677, DNA binding;GO:0003899, DNA-directed 5'-3' RNA polymerase activity;GO:0005739, mitochondrion;GO:0006351, transcription, DNA-templated	-
TRINITY_DN28235_c0_g2	0.392409	9.13196	-4.54049	4.41751e-11	1.68283e-09	down	-	-	gi|567898414|ref|XP_006441695.1| hypothetical protein CICLE_v10021130mg [Citrus clementina] 5.5e-09	-	-	-	tr|V4TT76|V4TT76_9ROSI Uncharacterized protein OS=Citrus clementina GN=CICLE_v10021130mg PE=4 SV=1 4.2e-09	GO:0016491, oxidoreductase activity	-
TRINITY_DN35052_c3_g1	6.1068	19.7427	-1.69283	1.52221e-05	0.000141153	down	-	-	gi|568864080|ref|XP_006485437.1| PREDICTED: uncharacterized protein LOC102616321 [Citrus sinensis] 4.6e-120	gi|985458659|ref|XM_006485374.2| PREDICTED: Citrus sinensis uncharacterized LOC102616321 (LOC102616321), mRNA 0.0	-	-	tr|V4T9Q4|V4T9Q4_9ROSI Uncharacterized protein OS=Citrus clementina GN=CICLE_v10032530mg PE=4 SV=1 3.5e-120	-	-
TRINITY_DN46090_c5_g5	0.0001	12.2931	-16.9075	1.18682e-11	5.13803e-10	down	-	-	-	-	-	-	-	-	-
TRINITY_DN21656_c0_g1	11.149	1.47805	2.91514	3.17829e-06	3.6234e-05	up	-	-	gi|985445370|ref|XP_015385053.1| PREDICTED: myb-related protein 3R-1 isoform X3 [Citrus sinensis] 1.7e-34	gi|985445369|ref|XM_015529567.1| PREDICTED: Citrus sinensis myb-related protein 3R-1 (LOC102622459), transcript variant X3, mRNA 5.97118e-96	-	-	tr|A0A067GWE3|A0A067GWE3_CITSI Uncharacterized protein (Fragment) OS=Citrus sinensis GN=CISIN_1g0473531mg PE=4 SV=1 1.3e-34	-	-
TRINITY_DN25336_c2_g1	1.96436	6.37942	-1.69937	0.00470238	0.0183556	down	-	-	-	-	-	-	-	-	-
TRINITY_DN36701_c2_g1	14.0256	33.3034	-1.2476	4.21839e-11	1.6144e-09	down	PLN03216, PLN03216, actin depolymerizing factor; Provisional. 3.52695e-94	KOG1735, KOG1735, KOG1735, Actin depolymerizing factor [Cytoskeleton]. 6.83988e-48	gi|567859938|ref|XP_006422623.1| hypothetical protein CICLE_v10029455mg [Citrus clementina] 2.6e-75	gi|985460436|ref|XM_006486695.2| PREDICTED: Citrus sinensis actin-depolymerizing factor 5 (LOC102609419), mRNA 0.0	pfam00241, Cofilin_ADF, Cofilin/tropomyosin-type actin-binding protein. Severs actin filaments and binds to actin monomers. 3.48902e-24	sp|Q9ZNT3|ADF5_ARATH Actin-depolymerizing factor 5 OS=Arabidopsis thaliana GN=ADF5 PE=1 SV=1 8.9985e-87	tr|V4RNE8|V4RNE8_9ROSI Uncharacterized protein OS=Citrus clementina GN=CICLE_v10029455mg PE=3 SV=1 2.0e-75	GO:0005737, cytoplasm;GO:0005856, cytoskeleton;GO:0015629, actin cytoskeleton;GO:0030042, actin filament depolymerization	K05765-ko04810 Regulation of actin cytoskeleton;ko04360 Axon guidance;ko04666 Fc gamma R-mediated phagocytosis
TRINITY_DN31915_c0_g1	4.49118	9.49324	-1.07981	0.00304933	0.0128371	down	-	-	gi|1029128593|ref|XP_016742610.1| PREDICTED: RWD domain-containing protein 1-like isoform X1 [Gossypium hirsutum] 2.1e-15	gi|567867696|ref|XM_006426408.1| Citrus clementina hypothetical protein (CICLE_v10026315mg) mRNA, complete cds 5.01433e-66	-	-	tr|A0A0B0NJ46|A0A0B0NJ46_GOSAR RWD domain-containing 1 OS=Gossypium arboreum GN=F383_11670 PE=4 SV=1 1.6e-15	-	-
TRINITY_DN46279_c1_g1	3.81903	10.0518	-1.39618	0.00228136	0.0101055	down	TIGR00769, ADPATP_carrier_protein_1, ADP/ATP carrier protein family. These proteins are members of the ATP:ADP Antiporter (AAA) Family (TC 2.A.12), which consists of nucleotide transporters that have 12 GES predicted transmembrane regions. One protein from Rickettsia prowazekii functions to take up ATP from the eukaryotic cell cytoplasm into the bacterium in exchange for ADP. Five AAA family para…	-	gi|567869059|ref|XP_006427151.1| hypothetical protein CICLE_v10025170mg [Citrus clementina] 3.3e-78	gi|567869058|ref|XM_006427088.1| Citrus clementina hypothetical protein (CICLE_v10025170mg) mRNA, complete cds 0.0	pfam03219, TLC, TLC ATP/ADP transporter. 3.97287e-22	sp|O24381|TLC1_SOLTU Plastidic ATP/ADP-transporter OS=Solanum tuberosum PE=2 SV=2 3.77582e-66	tr|V4STB1|V4STB1_9ROSI Uncharacterized protein OS=Citrus clementina GN=CICLE_v10025170mg PE=4 SV=1 2.5e-78	GO:0005471, ATP:ADP antiporter activity;GO:0005524, ATP binding;GO:0016021, integral component of membrane;GO:0031969, chloroplast membrane	-
TRINITY_DN46279_c1_g2	13.3821	32.6437	-1.2865	0.000185552	0.00121768	down	TIGR00769, ADPATP_carrier_protein_1, ADP/ATP carrier protein family. These proteins are members of the ATP:ADP Antiporter (AAA) Family (TC 2.A.12), which consists of nucleotide transporters that have 12 GES predicted transmembrane regions. One protein from Rickettsia prowazekii functions to take up ATP from the eukaryotic cell cytoplasm into the bacterium in exchange for ADP. Five AAA family para…	-	gi|641839307|gb|KDO58239.1| hypothetical protein CISIN_1g012495mg [Citrus sinensis] 5.1e-89	gi|985430461|ref|XM_006465343.2| PREDICTED: Citrus sinensis plastidic ATP/ADP-transporter (LOC102622604), mRNA 0.0	pfam03219, TLC, TLC ATP/ADP transporter. 1.12417e-50	sp|Q39002|TLC1_ARATH ADP,ATP carrier protein 1, chloroplastic OS=Arabidopsis thaliana GN=AATP1 PE=1 SV=2 2.8987e-102	tr|Q8MFR8|Q8MFR8_9ROSI Plastidic ATP/ADP transporter (Fragment) OS=Citrus hybrid cultivar PE=2 SV=1 3.9e-89	GO:0005471, ATP:ADP antiporter activity;GO:0005524, ATP binding;GO:0009536, plastid;GO:0009941, chloroplast envelope;GO:0016020, membrane;GO:0016021, integral component of membrane;GO:0031969, chloroplast membrane	-
TRINITY_DN28644_c0_g1	13.8715	5.15765	1.42734	0.0010043	0.005095	up	PLN03140, PLN03140, ABC transporter G family member; Provisional. 2.26668e-125	KOG0065, KOG0065, KOG0065, Pleiotropic drug resistance proteins (PDR1-15), ABC superfamily [Secondary metabolites biosynthesis, transport and catabolism]. 3.32e-96	gi|641839285|gb|KDO58217.1| hypothetical protein CISIN_1g000512mg [Citrus sinensis] 3.7e-122	gi|985430322|ref|XM_015530592.1| PREDICTED: Citrus sinensis pleiotropic drug resistance protein 1-like (LOC102625655), mRNA 0.0	-	sp|Q76CU2|PDR1_TOBAC Pleiotropic drug resistance protein 1 OS=Nicotiana tabacum GN=PDR1 PE=2 SV=1 5.52281e-140	tr|A0A067ET19|A0A067ET19_CITSI Uncharacterized protein OS=Citrus sinensis GN=CISIN_1g000512mg PE=3 SV=1 2.9e-122	GO:0005524, ATP binding;GO:0006810, transport;GO:0016021, integral component of membrane;GO:0016887, ATPase activity	-
TRINITY_DN27964_c0_g1	0.0001	14.75	-17.1704	6.33231e-18	7.52251e-16	down	PLN00043, PLN00043, elongation factor 1-alpha; Provisional. 1.13748e-45	KOG0052, KOG0052, KOG0052, Translation elongation factor EF-1 alpha/Tu [Translation, ribosomal structure and biogenesis]. 1.77152e-32	gi|8778823|gb|AAF79822.1|AC026875_2 T6D22.2 [Arabidopsis thaliana] 6.5e-39	gi|985459469|ref|XM_006485840.2| PREDICTED: Citrus sinensis elongation factor 1-alpha (LOC102613486), mRNA 3.63884e-136	-	sp|O49169|EF1A_MANES Elongation factor 1-alpha OS=Manihot esculenta GN=EF1 PE=3 SV=1 6.8198e-44	tr|M5WZW2|M5WZW2_PRUPE Elongation factor 1-alpha OS=Prunus persica GN=PRUPE_ppa005706mg PE=3 SV=1 6.1e-37	GO:0003746, translation elongation factor activity;GO:0003924, GTPase activity;GO:0005525, GTP binding;GO:0005737, cytoplasm	-
TRINITY_DN18776_c0_g1	7.92866	1.02056	2.95772	0.000224987	0.00143345	up	-	-	-	-	-	-	-	-	-
TRINITY_DN30250_c6_g1	22.839	10.5367	1.11608	0.00237434	0.0104382	up	-	-	-	-	-	-	-	-	-
TRINITY_DN30676_c0_g1	93.9665	41.5095	1.1787	1.14333e-11	4.96009e-10	up	PLN02523, PLN02523, galacturonosyltransferase. 2.64438e-120	-	gi|641847102|gb|KDO65983.1| hypothetical protein CISIN_1g008561mg [Citrus sinensis] 5.8e-106	gi|985450276|ref|XM_006479168.2| PREDICTED: Citrus sinensis galacturonosyltransferase 8 (LOC102628540), mRNA 0.0	pfam01501, Glyco_transf_8, Glycosyl transferase family 8. This family includes enzymes that transfer sugar residues to donor molecules. Members of this family are involved in lipopolysaccharide biosynthesis and glycogen synthesis. This family includes Lipopolysaccharide galactosyltransferase, lipopolysaccharide glucosyltransferase 1, and glycogenin glucosyltransferase. 6.60609e-39	sp|Q9LSG3|GAUT8_ARATH Galacturonosyltransferase 8 OS=Arabidopsis thaliana GN=GAUT8 PE=1 SV=1 2.21347e-123	tr|A0A067FF49|A0A067FF49_CITSI Hexosyltransferase OS=Citrus sinensis GN=CISIN_1g008561mg PE=3 SV=1 4.4e-106	GO:0000139, Golgi membrane;GO:0005739, mitochondrion;GO:0005768, endosome;GO:0005794, Golgi apparatus;GO:0005802, trans-Golgi network;GO:0007155, cell adhesion;GO:0010289, homogalacturonan biosynthetic process;GO:0016021, integral component of membrane;GO:0016757, transferase activity, transferring glycosyl groups;GO:0045489, pectin biosynthetic process;GO:0047262, polygalacturonate 4-alpha-galac…	-
TRINITY_DN20149_c0_g2	18.5053	4.15963	2.15341	4.13268e-14	2.83206e-12	up	cd07837, STKc_CdkB_plant, Catalytic domain of the Serine/Threonine Kinase, Plant B-type Cyclin-Dependent protein Kinase. STKs catalyze the transfer of the gamma-phosphoryl group from ATP to serine/threonine residues on protein substrates. The plant-specific B-type CDKs are expressed from the late S to the M phase of the cell cycle. They are characterized by the cyclin binding motif PPT[A/T]LRE. T…	KOG0594, KOG0594, KOG0594, Protein kinase PCTAIRE and related kinases [General function prediction only]. 8.26617e-101	gi|568839802|ref|XP_006473866.1| PREDICTED: cyclin-dependent kinase B2-2 [Citrus sinensis] 1.2e-140	gi|985441389|ref|XM_006473803.2| PREDICTED: Citrus sinensis cyclin-dependent kinase B2-2 (LOC102611664), mRNA 0.0	pfam00069, Pkinase, Protein kinase domain. 1.92826e-27	sp|Q38775|CDC2D_ANTMA Cell division control protein 2 homolog D OS=Antirrhinum majus GN=CDC2D PE=2 SV=1 8.54895e-164	tr|A0A067HBZ0|A0A067HBZ0_CITSI Uncharacterized protein OS=Citrus sinensis GN=CISIN_1g021982mg PE=3 SV=1 9.2e-141	GO:0004674, protein serine/threonine kinase activity;GO:0004693, cyclin-dependent protein serine/threonine kinase activity;GO:0005524, ATP binding;GO:0008353, RNA polymerase II carboxy-terminal domain kinase activity;GO:0051301, cell division	-
TRINITY_DN47828_c0_g4	2.54239	9.17916	-1.85217	6.34279e-06	6.61838e-05	down	-	-	gi|568846400|ref|XP_006477043.1| PREDICTED: uncharacterized protein LOC102615497 isoform X2 [Citrus sinensis] 4.1e-39	gi|567895271|ref|XM_006440061.1| Citrus clementina hypothetical protein (CICLE_v10020716mg) mRNA, complete cds 1.40174e-93	-	-	tr|V4VKV2|V4VKV2_9ROSI Uncharacterized protein OS=Citrus clementina GN=CICLE_v10020716mg PE=4 SV=1 3.1e-39	-	-
TRINITY_DN28280_c3_g1	4.38323	9.82919	-1.16508	0.0050082	0.0193296	down	PLN02297, PLN02297, ribose-phosphate pyrophosphokinase. 1.55011e-70	-	gi|641842044|gb|KDO60953.1| hypothetical protein CISIN_1g020390mg [Citrus sinensis] 1.5e-67	gi|567889317|ref|XM_006437118.1| Citrus clementina hypothetical protein (CICLE_v10032099mg) mRNA, complete cds 7.95036e-165	-	sp|Q9XGA1|KPRS4_SPIOL Ribose-phosphate pyrophosphokinase 4 OS=Spinacia oleracea GN=PRS4 PE=2 SV=1 5.59582e-73	tr|A0A067F0S0|A0A067F0S0_CITSI Uncharacterized protein OS=Citrus sinensis GN=CISIN_1g020390mg PE=4 SV=1 1.2e-67	GO:0000287, magnesium ion binding;GO:0004749, ribose phosphate diphosphokinase activity;GO:0005524, ATP binding;GO:0005737, cytoplasm;GO:0009116, nucleoside metabolic process;GO:0009165, nucleotide biosynthetic process;GO:0016301, kinase activity	-
TRINITY_DN35414_c5_g2	36.8268	9.256	1.9923	2.65459e-07	4.0642e-06	up	-	-	gi|567901888|ref|XP_006443432.1| hypothetical protein CICLE_v10022079mg [Citrus clementina] 2.4e-15	gi|985450147|ref|XM_006479055.2| PREDICTED: Citrus sinensis uncharacterized LOC102622575 (LOC102622575), mRNA 2.10875e-45	-	-	tr|V4TTB7|V4TTB7_9ROSI Uncharacterized protein OS=Citrus clementina GN=CICLE_v10022079mg PE=4 SV=1 1.8e-15	-	-
TRINITY_DN51034_c0_g1	1.44627	5.48237	-1.92247	0.000373542	0.00221474	down	pfam04770, ZF-HD_dimer, ZF-HD protein dimerization region. This family of proteins has are plant transcription factors, and have been named ZF-HD for zinc finger homeodomain proteins, on the basis of similarity to proteins of known structure. This region is thought to be involved in the formation of homo and heterodimers, and may form a zinc finger. 3.27636e-25	-	gi|567867349|ref|XP_006426297.1| hypothetical protein CICLE_v10027024mg [Citrus clementina] 1.3e-78	gi|985431488|ref|XM_006466221.2| PREDICTED: Citrus sinensis zinc-finger homeodomain protein 2 (LOC102629897), mRNA 2.3767e-178	pfam04770, ZF-HD_dimer, ZF-HD protein dimerization region. This family of proteins has are plant transcription factors, and have been named ZF-HD for zinc finger homeodomain proteins, on the basis of similarity to proteins of known structure. This region is thought to be involved in the formation of homo and heterodimers, and may form a zinc finger. 7.8275e-26	sp|Q6YXH5|ZHD1_ORYSJ Zinc-finger homeodomain protein 1 OS=Oryza sativa subsp. japonica GN=ZHD1 PE=2 SV=1 3.47112e-51	tr|V4SG21|V4SG21_9ROSI Uncharacterized protein OS=Citrus clementina GN=CICLE_v10027024mg PE=4 SV=1 9.7e-79	GO:0003677, DNA binding;GO:0005634, nucleus;GO:0006351, transcription, DNA-templated;GO:0006355, regulation of transcription, DNA-templated;GO:0046872, metal ion binding	-
TRINITY_DN51034_c0_g2	16.0039	3.87014	2.04797	0.000164359	0.0010983	up	TIGR01565, unnamed_protein_product, homeobox domain, ZF-HD class. This model represents a class of homoebox domain that differs substantially from the typical homoebox domain described in pfam00046. It is found in both C4 and C3 plants. 8.70341e-20	-	gi|568858101|ref|XP_006482594.1| PREDICTED: zinc-finger homeodomain protein 9 [Citrus sinensis] 2.9e-36	gi|985454805|ref|XM_006482531.2| PREDICTED: Citrus sinensis zinc-finger homeodomain protein 9 (LOC102611502), mRNA 9.90495e-80	-	sp|Q9FIW9|ZHD10_ARATH Zinc-finger homeodomain protein 10 OS=Arabidopsis thaliana GN=ZHD10 PE=1 SV=1 7.69419e-34	tr|A0A067FYZ3|A0A067FYZ3_CITSI Uncharacterized protein OS=Citrus sinensis GN=CISIN_1g016972mg PE=4 SV=1 2.2e-36	GO:0003677, DNA binding;GO:0005634, nucleus;GO:0006351, transcription, DNA-templated;GO:0006355, regulation of transcription, DNA-templated;GO:0009739, response to gibberellin;GO:0009740, gibberellic acid mediated signaling pathway;GO:0042803, protein homodimerization activity;GO:0046872, metal ion binding	-
TRINITY_DN30322_c0_g2	0.0001	5.87796	-15.843	2.68777e-05	0.000231287	down	-	-	gi|567868775|ref|XP_006427010.1| hypothetical protein CICLE_v10024988mg [Citrus clementina] 5.6e-24	gi|985430568|ref|XM_006465465.2| PREDICTED: Citrus sinensis uncharacterized LOC102613887 (LOC102613887), mRNA 7.1757e-59	-	-	tr|A0A067EJ59|A0A067EJ59_CITSI Uncharacterized protein OS=Citrus sinensis GN=CISIN_1g015294mg PE=4 SV=1 4.3e-24	-	-
TRINITY_DN45574_c0_g1	14.1003	0.0241474	9.18964	7.17884e-08	1.27996e-06	up	-	-	-	-	-	sp|Q7TD09|CAPSD_CYLCV Capsid protein OS=Cestrum yellow leaf curling virus GN=ORF IV PE=3 SV=1 1.63287e-13	-	GO:0003676, nucleic acid binding;GO:0005198, structural molecule activity;GO:0008270, zinc ion binding;GO:0039620, T=7 icosahedral viral capsid;GO:0042025, host cell nucleus;GO:0046718, viral entry into host cell;GO:0075732, viral penetration into host nucleus	-
TRINITY_DN45008_c1_g3	5.29755	1.15131	2.20205	0.000186425	0.00122225	up	-	-	-	gi|985445908|ref|XM_006477013.2| PREDICTED: Citrus sinensis (S)-ureidoglycine aminohydrolase (LOC102624772), transcript variant X2, mRNA 2.27051e-25	-	-	-	-	-
TRINITY_DN45987_c3_g2	0.0001	176.744	-20.7532	2.52877e-20	4.0067e-18	down	pfam04832, SOUL, SOUL heme-binding protein. This family represents a group of putative heme-binding proteins. Our family includes archaeal and bacterial homologues. 4.2335e-09	-	gi|595867044|ref|XP_007211984.1| hypothetical protein PRUPE_ppa010934mg [Prunus persica] 6.9e-31	gi|731433800|ref|XM_002266483.3| PREDICTED: Vitis vinifera heme-binding protein 2 (LOC100246364), mRNA 3.0115e-33	pfam04832, SOUL, SOUL heme-binding protein. This family represents a group of putative heme-binding proteins. Our family includes archaeal and bacterial homologues. 1.01142e-09	-	tr|M5WV08|M5WV08_PRUPE Uncharacterized protein OS=Prunus persica GN=PRUPE_ppa010934mg PE=4 SV=1 5.3e-31	-	-
TRINITY_DN45987_c3_g1	63.7634	186.66	-1.54961	4.60923e-05	0.000368252	down	pfam04832, SOUL, SOUL heme-binding protein. This family represents a group of putative heme-binding proteins. Our family includes archaeal and bacterial homologues. 5.78183e-07	-	gi|641826410|gb|KDO45632.1| hypothetical protein CISIN_1g026987mg [Citrus sinensis] 3.4e-24	gi|985448031|ref|XM_006477865.2| PREDICTED: Citrus sinensis heme-binding protein 2 (LOC102628634), mRNA 5.08029e-82	pfam04832, SOUL, SOUL heme-binding protein. This family represents a group of putative heme-binding proteins. Our family includes archaeal and bacterial homologues. 1.38133e-07	sp|Q9Y5Z4|HEBP2_HUMAN Heme-binding protein 2 OS=Homo sapiens GN=HEBP2 PE=1 SV=1 1.72492e-06	tr|A0A067E2Z5|A0A067E2Z5_CITSI Uncharacterized protein OS=Citrus sinensis GN=CISIN_1g026987mg PE=4 SV=1 2.6e-24	GO:0005737, cytoplasm;GO:0005739, mitochondrion;GO:0010917, negative regulation of mitochondrial membrane potential;GO:0010940, positive regulation of necrotic cell death;GO:0035794, positive regulation of mitochondrial membrane permeability;GO:0070062, extracellular exosome	-
TRINITY_DN33766_c1_g1	137.042	62.6739	1.12868	0.00208843	0.00939243	up	PLN00191, PLN00191, enolase. 1.90903e-46	KOG2670, KOG2670, KOG2670, Enolase [Carbohydrate transport and metabolism]. 1.30044e-42	gi|567875447|ref|XP_006430313.1| hypothetical protein CICLE_v10011726mg [Citrus clementina] 1.9e-42	gi|985454157|ref|XM_006481844.2| PREDICTED: Citrus sinensis enolase (LOC102616210), mRNA 6.9131e-124	pfam00113, Enolase_C, Enolase, C-terminal TIM barrel domain. 3.28582e-44	sp|P42896|ENO_RICCO Enolase OS=Ricinus communis PE=2 SV=1 6.70662e-53	tr|D7NHW9|D7NHW9_PONTR 2-phospho-D-glycerate hydrolase OS=Poncirus trifoliata GN=LOS2 PE=2 SV=1 1.4e-42	GO:0000015, phosphopyruvate hydratase complex;GO:0000287, magnesium ion binding;GO:0004634, phosphopyruvate hydratase activity;GO:0006096, glycolytic process;GO:0016787, hydrolase activity	-
TRINITY_DN33766_c1_g2	21.5501	9.37737	1.20044	4.25841e-08	8.01055e-07	up	-	-	gi|568856679|ref|XP_006481907.1| PREDICTED: enolase [Citrus sinensis] 6.1e-06	-	-	sp|P42896|ENO_RICCO Enolase OS=Ricinus communis PE=2 SV=1 8.29896e-07	tr|A0A067F0Y6|A0A067F0Y6_CITSI Uncharacterized protein OS=Citrus sinensis GN=CISIN_1g043137mg PE=3 SV=1 4.6e-06	GO:0000015, phosphopyruvate hydratase complex;GO:0000287, magnesium ion binding;GO:0004634, phosphopyruvate hydratase activity;GO:0006096, glycolytic process	-
TRINITY_DN41236_c3_g5	6.11938	0.0001	15.9011	3.71059e-07	5.47018e-06	up	-	-	-	-	-	-	-	-	-
TRINITY_DN41236_c3_g6	7.85275	1.3729	2.51597	0.001661	0.00775998	up	-	-	-	-	-	-	-	-	-
TRINITY_DN41236_c3_g3	2.11432	6.31998	-1.57973	0.0104317	0.0351679	down	-	-	-	-	-	-	-	-	-
TRINITY_DN51394_c2_g2	7.17796	19.8012	-1.46394	3.48099e-08	6.70843e-07	down	cd14066, STKc_IRAK, Catalytic domain of the Serine/Threonine kinases, Interleukin-1 Receptor Associated Kinases and related STKs. STKs catalyze the transfer of the gamma-phosphoryl group from ATP to serine/threonine residues on protein substrates. IRAKs are involved in Toll-like receptor (TLR) and interleukin-1 (IL-1) signalling pathways, and are thus critical in regulating innate immune response…	KOG1187, KOG1187, KOG1187, Serine/threonine protein kinase [Signal transduction mechanisms]. 1.14969e-45	gi|567884311|ref|XP_006434714.1| hypothetical protein CICLE_v10000518mg [Citrus clementina] 2.9e-189	gi|567884310|ref|XM_006434651.1| Citrus clementina hypothetical protein (CICLE_v10000518mg) mRNA, complete cds 0.0	pfam07714, Pkinase_Tyr, Protein tyrosine kinase. 8.21305e-16	sp|Q93Y06|Y5720_ARATH Probable inactive receptor kinase At5g67200 OS=Arabidopsis thaliana GN=At5g67200 PE=1 SV=1 6.24469e-140	tr|V4V780|V4V780_9ROSI Uncharacterized protein OS=Citrus clementina GN=CICLE_v10000518mg PE=4 SV=1 2.2e-189	GO:0004672, protein kinase activity;GO:0005524, ATP binding;GO:0005886, plasma membrane;GO:0016021, integral component of membrane	-
TRINITY_DN39314_c0_g5	29.5742	66.6107	-1.17141	0.00305483	0.0128568	down	-	KOG3436, KOG3436, KOG3436, 60S ribosomal protein L35 [Translation, ribosomal structure and biogenesis]. 1.26988e-18	gi|719984802|ref|XP_010251183.1| PREDICTED: 60S ribosomal protein L35 [Nelumbo nucifera] 2.9e-18	gi|985459553|ref|XM_006485946.2| PREDICTED: Citrus sinensis 60S ribosomal protein L35 (LOC102618448), mRNA 2.19389e-85	-	sp|Q9M5L0|RL35_EUPES 60S ribosomal protein L35 OS=Euphorbia esula GN=RPL35 PE=2 SV=1 1.68262e-26	tr|A0A067FKD3|A0A067FKD3_CITSI Uncharacterized protein OS=Citrus sinensis GN=CISIN_1g033267mg PE=3 SV=1 4.9e-18	GO:0003735, structural constituent of ribosome;GO:0005840, ribosome;GO:0006412, translation;GO:0016021, integral component of membrane	-
TRINITY_DN39314_c0_g2	2.14961	6.43129	-1.58103	0.00827912	0.0291895	down	-	-	-	-	-	-	-	-	-
TRINITY_DN24272_c0_g1	11.12	4.82388	1.20489	0.0126023	0.0409498	up	-	-	gi|567881109|ref|XP_006433113.1| hypothetical protein CICLE_v10000781mg [Citrus clementina] 6.0e-33	gi|764523037|ref|XM_004289566.2| PREDICTED: Fragaria vesca subsp. vesca sodium/hydrogen exchanger 2 (LOC101303946), mRNA 2.14738e-33	-	sp|Q56XP4|NHX2_ARATH Sodium/hydrogen exchanger 2 OS=Arabidopsis thaliana GN=NHX2 PE=2 SV=2 5.14236e-17	tr|V4V3B3|V4V3B3_9ROSI Sodium/hydrogen exchanger OS=Citrus clementina GN=CICLE_v10000781mg PE=3 SV=1 4.6e-33	GO:0005774, vacuolar membrane;GO:0005886, plasma membrane;GO:0006885, regulation of pH;GO:0009651, response to salt stress;GO:0010107, potassium ion import;GO:0015385, sodium:proton antiporter activity;GO:0015386, potassium:proton antiporter activity;GO:0016021, integral component of membrane;GO:0055075, potassium ion homeostasis;GO:0090333, regulation of stomatal closure	-
TRINITY_DN24272_c0_g3	83.1096	8.58236	3.27557	1.00006e-22	2.08702e-20	up	-	-	gi|567881109|ref|XP_006433113.1| hypothetical protein CICLE_v10000781mg [Citrus clementina] 2.3e-09	gi|47679396|gb|AY607026.1| Citrus reticulata NHX1 gene, complete cds 4.87666e-38	-	sp|Q56XP4|NHX2_ARATH Sodium/hydrogen exchanger 2 OS=Arabidopsis thaliana GN=NHX2 PE=2 SV=2 3.47658e-10	tr|V4V3B3|V4V3B3_9ROSI Sodium/hydrogen exchanger OS=Citrus clementina GN=CICLE_v10000781mg PE=3 SV=1 1.8e-09	GO:0005774, vacuolar membrane;GO:0005886, plasma membrane;GO:0006885, regulation of pH;GO:0009651, response to salt stress;GO:0010107, potassium ion import;GO:0015385, sodium:proton antiporter activity;GO:0015386, potassium:proton antiporter activity;GO:0016021, integral component of membrane;GO:0055075, potassium ion homeostasis;GO:0090333, regulation of stomatal closure	-
TRINITY_DN26854_c2_g1	0.0001	6.22874	-15.9267	9.41793e-18	1.09578e-15	down	-	-	-	-	-	-	-	-	-
TRINITY_DN23094_c0_g1	2.07604	7.54963	-1.86257	8.77598e-07	1.16943e-05	down	-	-	gi|568847647|ref|XP_006477644.1| PREDICTED: uncharacterized protein LOC102618242 [Citrus sinensis] 4.0e-85	gi|985447571|ref|XM_006477584.2| PREDICTED: Citrus sinensis uncharacterized LOC102618242 (LOC102618242), transcript variant X4, mRNA 0.0	-	-	tr|V4T1B1|V4T1B1_9ROSI Uncharacterized protein OS=Citrus clementina GN=CICLE_v100184612mg PE=4 SV=1 5.2e-77	-	-
TRINITY_DN43658_c3_g2	102.102	0.5609	7.50806	1.83487e-36	1.24032e-33	up	-	-	-	-	-	-	-	-	-
TRINITY_DN42659_c2_g1	60.4846	14.3939	2.07111	2.48963e-06	2.93375e-05	up	cd12345, RRM2_SECp43_like, RNA recognition motif 2 in tRNA selenocysteine-associated protein 1 (SECp43) and similar proteins. This subfamily corresponds to the RRM2 in tRNA selenocysteine-associated protein 1 (SECp43), yeast negative growth regulatory protein NGR1 (RBP1), yeast protein NAM8, and similar proteins. SECp43 is an RNA-binding protein associated specifically with eukaryotic selenocyste…	KOG0226, KOG0226, KOG0226, RNA-binding proteins [General function prediction only]. 1.60565e-18	gi|567860798|ref|XP_006423053.1| hypothetical protein CICLE_v10028454mg [Citrus clementina] 1.9e-43	gi|985451427|ref|XM_006480068.2| PREDICTED: Citrus sinensis polyadenylate-binding protein RBP47B (LOC102608432), mRNA 7.02252e-115	pfam00076, RRM_1, RNA recognition motif. (a.k.a. RRM, RBD, or RNP domain). The RRM motif is probably diagnostic of an RNA binding protein. RRMs are found in a variety of RNA binding proteins, including various hnRNP proteins, proteins implicated in regulation of alternative splicing, and protein components of snRNPs. The motif also appears in a few single stranded DNA binding proteins. The RRM st…	sp|Q9LEB3|RBP47_NICPL Polyadenylate-binding protein RBP47 OS=Nicotiana plumbaginifolia GN=RBP47 PE=1 SV=1 9.16384e-46	tr|A0A067E1K7|A0A067E1K7_CITSI Uncharacterized protein OS=Citrus sinensis GN=CISIN_1g013061mg PE=4 SV=1 1.4e-43	GO:0000166, nucleotide binding;GO:0003676, nucleic acid binding;GO:0005634, nucleus;GO:0006397, mRNA processing;GO:0008143, poly(A) binding;GO:0010494, cytoplasmic stress granule;GO:0034605, cellular response to heat	-
TRINITY_DN42943_c0_g2	14.2901	3.29299	2.11754	1.27941e-09	3.4821e-08	up	cd03031, GRX_GRX_like, Glutaredoxin (GRX) family, GRX-like domain containing protein subfamily; composed of uncharacterized eukaryotic proteins containing a GRX-like domain having only one conserved cysteine, aligning to the C-terminal cysteine of the CXXC motif of GRXs. This subfamily is predominantly composed of plant proteins. GRX is a glutathione (GSH) dependent reductase, catalyzing the disu…	KOG2824, KOG2824, KOG2824, Glutaredoxin-related protein [Posttranslational modification, protein turnover, chaperones]. 9.53574e-33	gi|567875191|ref|XP_006430185.1| hypothetical protein CICLE_v10011852mg [Citrus clementina] 4.3e-126	gi|985453520|ref|XM_006481697.2| PREDICTED: Citrus sinensis uncharacterized protein At3g28850 (LOC102620466), mRNA 0.0	-	sp|Q9FLE8|Y5986_ARATH Uncharacterized protein At5g39865 OS=Arabidopsis thaliana GN=At5g39865 PE=2 SV=1 4.34607e-15	tr|V4SWK3|V4SWK3_9ROSI Uncharacterized protein OS=Citrus clementina GN=CICLE_v10011852mg PE=4 SV=1 3.3e-126	GO:0005623, cell;GO:0005886, plasma membrane;GO:0009055, electron transfer activity;GO:0015035, protein disulfide oxidoreductase activity;GO:0045454, cell redox homeostasis	-
TRINITY_DN32442_c0_g1	0.780599	8.39357	-3.42663	1.85287e-05	0.000167704	down	-	-	gi|130582|sp|P10978.1|POLX_TOBAC RecName: Full=Retrovirus-related Pol polyprotein from transposon TNT 1-94; Includes: RecName: Full=Protease; Includes: RecName: Full=Reverse transcriptase; Includes: RecName: Full=Endonuclease 1.9e-41	-	-	sp|P10978|POLX_TOBAC Retrovirus-related Pol polyprotein from transposon TNT 1-94 OS=Nicotiana tabacum PE=2 SV=1 6.23837e-50	tr|K4D0U2|K4D0U2_SOLLC Uncharacterized protein OS=Solanum lycopersicum PE=4 SV=1 5.4e-41	GO:0003676, nucleic acid binding;GO:0003964, RNA-directed DNA polymerase activity;GO:0004190, aspartic-type endopeptidase activity;GO:0004519, endonuclease activity;GO:0008270, zinc ion binding;GO:0015074, DNA integration	-
TRINITY_DN24550_c0_g2	45.0784	18.6714	1.27161	5.48006e-09	1.28532e-07	up	PLN02272, PLN02272, glyceraldehyde-3-phosphate dehydrogenase. 1.42236e-28	KOG0657, KOG0657, KOG0657, Glyceraldehyde 3-phosphate dehydrogenase [Carbohydrate transport and metabolism]. 1.69633e-21	gi|641842666|gb|KDO61570.1| hypothetical protein CISIN_1g014424mg [Citrus sinensis] 9.6e-23	gi|985471650|ref|XM_006493704.2| PREDICTED: Citrus sinensis glyceraldehyde-3-phosphate dehydrogenase GAPCP1, chloroplastic (LOC102630521), mRNA 1.69234e-35	pfam02800, Gp_dh_C, Glyceraldehyde 3-phosphate dehydrogenase, C-terminal domain. GAPDH is a tetrameric NAD-binding enzyme involved in glycolysis and glyconeogenesis. C-terminal domain is a mixed alpha/antiparallel beta fold. 5.00411e-14	sp|Q5E924|G3PP2_ARATH Glyceraldehyde-3-phosphate dehydrogenase GAPCP2, chloroplastic OS=Arabidopsis thaliana GN=GAPCP2 PE=2 SV=1 1.74355e-27	tr|A0A067F612|A0A067F612_CITSI Uncharacterized protein OS=Citrus sinensis GN=CISIN_1g014424mg PE=3 SV=1 7.3e-23	GO:0004365, glyceraldehyde-3-phosphate dehydrogenase (NAD+) (phosphorylating) activity;GO:0005975, carbohydrate metabolic process;GO:0006006, glucose metabolic process;GO:0006096, glycolytic process;GO:0009536, plastid;GO:0009570, chloroplast stroma;GO:0016620, oxidoreductase activity, acting on the aldehyde or oxo group of donors, NAD or NADP as acceptor;GO:0050661, NADP binding;GO:0051287, NAD …	-
[truncated: 14,649 more rows]

## Sheet: Table S6-gene signi GSZB_vs_PZB
Gene id	MeanTPM (PZB)	MeanTPM (GSZB)	log2FoldChange	pValue	qValue	result	CDD	KOG	NR	NT	PFAM	Swissprot	TrEMBL	GO	KEGG
TRINITY_DN36478_c5_g1	0.058317	6.37702	-6.77282	3.36872e-06	2.74277e-05	down	-	-	-	-	-	-	-	-	-
[truncated: 16,568 more rows]

## Sheet: Table S7-PZB_vs_SZB.sign_GO
Ontology	Term	GO.ID	Significant	Annotated	Qvalue
biological process	multicellular organismal process	GO:0032501	6	8279	1
biological process	developmental process	GO:0032502	6	8821	1
[truncated: 63 more rows]

## Sheet: Table S8-GSZB_vs_SZB.sign_GO
Ontology	Term	GO.ID	Significant	Annotated	Qvalue
[truncated: 65 more rows]

[truncated: 8 more sheets: Table S9-GSZB_vs_PZB.sign_GO, Table S10-SZB&PZB.GOenrichment, Table S11-PZB&GSZB.GOenrichment, Table S12-SZB&GSZB.GOenrichment, Table S13-all metabolite, Table S14-filter (SZB_vs_PZB), Table S15-filter (GSZB_vs_PZB), Table S16-filter (GSZB_vs_SZB)]
